# Supplementary material for: Perspectives of family medicine residents in Riyadh on leadership training: a cross-sectional study
Source: BMC Med Educ. 2023 Mar 25;23:183. doi: 10.1186/s12909-023-04188-2 (PMC10038693; doi:10.1186/s12909-023-04188-2)
Supplement: Supplementary file 1 — Additional file 1. [file 12909_2023_4188_MOESM1_ESM.xlsx]

## Sheet: Sheet1
Age	Sex:	Year of Residency:	Place of training:	Do you have any courses more than 20 hours of training of leadership before board ?	Do you have any leadership experiences (more than 20 hours) before board ?	1. Family physicians should take on leadership roles in their clinical settings.	2. Family physicians should take on leadership roles in their communities.	3. I am a leader	4. I aspire to be a leader in my clinical or community setting	5. Leadership training in residency would be beneficial	6. I have had role models for effective leadership in the Family Medicine program so far	Self-awareness: being aware of the emotions, perceptions, assumptions, values and principles that underlie my choices and actions.	Personal mastery: how to create a personal vision for my career and personal life.	Character development: how to develop and exude integrity (the quality of being honest and having strong moral principles).	Professionalism: how to acquire and apply attitudes, behaviors, attributes and values which are expected from society when serving others in need (examples include honesty and integrity, respect, responsibility and accountability, compassion and empathy, dedication and self-improvement).	Mentorship and coaching: how to use and foster mentoring and coaching relationships for my professional development.	Self-management and balance: how to adapt to and overcome adversity as well as manage my emotions and be emotionally resilient.	Time management: how to prioritize responsibilities and goals and allocate time accordingly.	Life-long learning: how to adopt the mind-set and habits required to optimize life-long learning.	Effective communication: how to communicate effectively, ask the right questions, listen wholly and use different forms of communication.	Social intelligence: how to effectively navigate and negotiate complex social relationships (recognizing others’ emotional responses and demonstrating empathy and compassion).	Cultural nuances: how to be aware of others’ cultural groups, understand how this may affect different people's approach to illness and apply these realizations to the practice of medicine.	Conflict resolution: how to identify potential sources of conflict, prevent it from happening and deal with it effectively when it occurs.	Feedback: how to acquire feedback for self-improvement and provide constructive feedback to others.	Relationships: how to create collaborative opportunities that are mutually beneficial, promote learning and build trust.	Development of others: how to learn with others and encourage learning, motivate others, recognize others’ work, deal with inappropriate behaviour and create development plans.	Teaching: how to effectively teach concepts and skills to junior learners and colleagues.	Effective teams: how to create and manage an effective team, encourage participation, identify and utilize people’s strengths and encourage collaboration.	Administration: how to participate in planning elements of health care delivery (examples include scheduling, participating in meetings and running a meeting).	Ideals of a healthy workplace: how to improve the physical and interpersonal workplace environment (examples include wellness initiatives; a focus on safety, service and quality during change initiatives; appropriate resource allocation; and investing in development resources).	Collaboration and research: how to design and implement a research project, foster collaboration with relevant stakeholders and contribute to a current body of knowledge.	Vision and goal setting: how to scan your environment, create a vision for the future that includes clearly defined outcomes and communicate your vision and goals.	Getting results: how to set direction for a project, gain commitment from others, align decisions with vision and evidence, take action and evaluate the process and outcomes.	Coalitions: how to purposefully build partnerships and networks to create results for patients and the community, mobilize knowledge and navigate socio-political environments.	System transformation: how to demonstrate systems/critical thinking in the context of current health care and participate in change management at a system level.	Leadership training would be best incorporated into (please rank your top 3 choices) :	Leadership training would be best incorporated into (please choose the best) :	Additional opportunities could include (please rank your top 3 choices):	Additional opportunities could include (please choose the best):
25	Male	R1	KKUH	No	No	Agree	Agree	Natural	Natural	Agree	Natural	Just right	Just right	Just right	Just right	Just right	Just right	Just right	Just right	Just right	Just right	Just right	Just right	Some but not enough	Just right	Just right	Just right	Just right	Just right	Just right	Just right	Just right	Just right	Just right	Just right	Leadership Enrichment Experience, Evidence Based Medicine (EBM), Quality Assessment (QA) Project	Leadership Enrichment Experience	Leadership Mentors or Coaches, Community Service Projects, Leadership Course	Leadership Portfolio with Self-reflections
30	Male	R4	KKUH	No	No	Natural	Natural	Natural	Natural	Natural	Natural	Just right	Just right	Just right	Just right	Just right	Just right	Just right	Just right	Just right	Just right	Just right	Just right	Just right	Just right	Just right	Just right	Just right	Just right	Just right	Just right	Just right	Just right	Just right	Just right	WADA (Weekly Academic Day Activities)	Evidence Based Medicine (EBM)	Leadership Mentors or Coaches, Leadership Course	Leadership Course
26	Female	R1	KAAUH	No	Yes	Agree	Natural	Agree	Agree	Agree	Agree	Just right	Just right	Just right	Just right	Just right	Just right	Just right	Just right	Just right	Just right	Just right	Just right	Just right	Just right	Some but not enough	Just right	Just right	Too much	Some but not enough	Some but not enough	Some but not enough	Just right	Just right	Just right	Leadership Electives or Selective	Lectures, workshops, seminars	Leadership Mentors or Coaches, Community Service Projects, Teaching Junior Learners (with training)	Leadership Course
25	Male	R1	KKUH	No	Yes	disagree	Natural	Natural	Agree	Agree	Agree	Some but not enough	None and more desired	Just right	Some but not enough	Some but not enough	None and not desired	None and more desired	None and more desired	None and more desired	None and more desired	None and more desired	None and more desired	Some but not enough	Some but not enough	None and not desired	None and more desired	None and not desired	Just right	None and more desired	Just right	None and more desired	None and more desired	None and not desired	Some but not enough	WADA (Weekly Academic Day Activities), Leadership Electives or Selective, Lectures, workshops, seminars	Lectures, workshops, seminars	Leadership Mentors or Coaches, Community Service Projects, Teaching Junior Learners (with training)	Community Service Projects
26	Female	R2	KKUH	Yes	Yes	Agree	Agree	Agree	Agree	Agree	Natural	Some but not enough	Just right	Just right	Just right	None and more desired	Some but not enough	Just right	Too much	Too much	Some but not enough	Just right	Some but not enough	Just right	Too much	Too much	Just right	Some but not enough	Some but not enough	Just right	Just right	Just right	Just right	Some but not enough	Some but not enough	Behavioural Sciences, Leadership Enrichment Experience, Quality Assessment (QA) Project	Leadership Enrichment Experience	Resident Retreat, Leadership Mentors or Coaches, Community Service Projects	Community Service Projects
27	Female	R1	KKUH	No	Yes	Agree	Agree	Natural	Natural	Agree	Agree	Some but not enough	Some but not enough	Some but not enough	Some but not enough	Some but not enough	Some but not enough	Some but not enough	Some but not enough	Some but not enough	Some but not enough	Some but not enough	Some but not enough	Some but not enough	Some but not enough	Some but not enough	Some but not enough	Some but not enough	Some but not enough	Some but not enough	Just right	Some but not enough	Some but not enough	Some but not enough	Some but not enough	WADA (Weekly Academic Day Activities), Leadership Electives or Selective, Leadership Enrichment Experience	Leadership Enrichment Experience	Resident Retreat, Leadership Mentors or Coaches, Teaching Junior Learners (with training)	Leadership Mentors or Coaches
26	Male	R1	KKUH	No	No	Agree	Natural	Natural	Natural	Natural	Natural	Just right	Some but not enough	Just right	Just right	Some but not enough	Some but not enough	Some but not enough	Some but not enough	Some but not enough	Some but not enough	Some but not enough	Some but not enough	Some but not enough	Some but not enough	Some but not enough	None and more desired	None and more desired	None and more desired	Some but not enough	None and more desired	Some but not enough	Some but not enough	None and more desired	Some but not enough	Leadership Electives or Selective, Lectures, workshops, seminars, Leadership Enrichment Experience	Leadership Electives or Selective	Leadership Course	Leadership Course
25	Female	R1	KAAUH	Yes	No	Agree	Agree	Agree	Agree	Agree	Agree	Too much	Some but not enough	Just right	Too much	Just right	Just right	Some but not enough	Some but not enough	Some but not enough	Too much	Too much	Some but not enough	Too much	Just right	Just right	Just right	Some but not enough	Some but not enough	Some but not enough	Some but not enough	Some but not enough	Just right	Some but not enough	Just right	WADA (Weekly Academic Day Activities), Leadership Electives or Selective, Lectures, workshops, seminars	Leadership Electives or Selective	Leadership Mentors or Coaches, Community Service Projects, Teaching Junior Learners (with training), Leadership-specific Components within Clinical and Other Evaluations	Community Service Projects
29	Female	R4	KKUH	No	No	Agree	Natural	Disagree	Disagree	Natural	Agree	Some but not enough	Some but not enough	Some but not enough	Just right	Just right	Just right	Just right	Just right	Just right	Some but not enough	Just right	Just right	Just right	Just right	Just right	Some but not enough	Just right	Some but not enough	Just right	Just right	Just right	Some but not enough	Some but not enough	Some but not enough	WADA (Weekly Academic Day Activities), Leadership Enrichment Experience, Evidence Based Medicine (EBM), Quality Assessment (QA) Project	Leadership Enrichment Experience	Leadership Mentors or Coaches, Community Service Projects, Teaching Junior Learners (with training), Leadership Portfolio with Self-reflections	Teaching Junior Learners (with training)
28	Male	R3	KFSHRC	No	Yes	Agree	Agree	Agree	Agree	Agree	Agree	Just right	Just right	Just right	Some but not enough	Just right	Just right	Just right	Just right	Some but not enough	Just right	Just right	Some but not enough	Just right	Just right	Just right	Just right	Just right	Just right	None and more desired	Some but not enough	Some but not enough	Some but not enough	Some but not enough	Some but not enough	Lectures, workshops, seminars, Leadership Enrichment Experience, Quality Assessment (QA) Project	Quality Assessment (QA) Project	Community Service Projects, Academic Projects, Leadership Course	Leadership Course
26	Female	R1	KKUH	No	No	Agree	Agree	Natural	Agree	Agree	Agree	Some but not enough	Some but not enough	Just right	Too much	Some but not enough	Some but not enough	Some but not enough	Some but not enough	Just right	Just right	Some but not enough	Just right	Some but not enough	Just right	Just right	None and more desired	None and more desired	None and not desired	None and more desired	None and not desired	None and more desired	None and more desired	None and more desired	Some but not enough	WADA (Weekly Academic Day Activities), Leadership Electives or Selective, Leadership Enrichment Experience	Leadership Electives or Selective	Resident Retreat, Teaching Junior Learners (with training), Leadership Portfolio with Self-reflections	Leadership Portfolio with Self-reflections
31	Male	R4	Cluster 1	No	No	Natural	Agree	Natural	Natural	Natural	Agree	Some but not enough	Some but not enough	Just right	Just right	Just right	Just right	Too much	Just right	Too much	Too much	Too much	Too much	Too much	Too much	Too much	Too much	Too much	Just right	Just right	Just right	Just right	Just right	Just right	Just right	Lectures, workshops, seminars	Leadership Enrichment Experience	Community Service Projects	Community Service Projects
26	Male	R2	Cluster 1	Yes	Yes	Agree	Agree	Agree	Agree	Agree	Agree	None and more desired	None and more desired	Some but not enough	Some but not enough	Just right	None and more desired	None and more desired	None and more desired	None and more desired	None and more desired	None and more desired	None and more desired	Some but not enough	None and more desired	None and more desired	Some but not enough	None and more desired	None and more desired	None and more desired	Some but not enough	None and more desired	None and more desired	None and more desired	None and more desired	WADA (Weekly Academic Day Activities), Leadership Electives or Selective, Lectures, workshops, seminars	WADA (Weekly Academic Day Activities)	Leadership Mentors or Coaches, Leadership Course, Leadership Portfolio with Self-reflections	Resident Retreat
33	Male	R4	Cluster 1	No	No	Agree	Agree	Disagree	Disagree	Natural	Natural	Too much	None and more desired	Some but not enough	Some but not enough	None and not desired	None and more desired	Some but not enough	Some but not enough	Some but not enough	Some but not enough	Some but not enough	None and more desired	None and more desired	None and not desired	Some but not enough	None and not desired	None and not desired	None and not desired	None and not desired	None and not desired	None and not desired	None and not desired	None and not desired	None and not desired	Behavioural Sciences, Leadership Electives or Selective, Lectures, workshops, seminars	Lectures, workshops, seminars	Resident Retreat, Leadership Mentors or Coaches, Leadership Course	Leadership Mentors or Coaches
27	Female	R3	Cluster 1	No	No	Natural	Natural	Disagree	Disagree	Agree	Disagree	None and more desired	None and more desired	None and more desired	None and more desired	None and more desired	None and more desired	None and more desired	None and more desired	None and more desired	None and more desired	None and more desired	None and more desired	None and more desired	None and more desired	None and more desired	None and more desired	None and more desired	None and more desired	None and more desired	None and more desired	None and more desired	None and more desired	None and more desired	None and more desired	Lectures, workshops, seminars, Leadership Enrichment Experience, Quality Assessment (QA) Project	Quality Assessment (QA) Project	Community Service Projects, Teaching Junior Learners (with training), Leadership-specific Components within Clinical and Other Evaluations	Teaching Junior Learners (with training)
30	Female	R3	Cluster 1	Yes	No	Agree	Agree	Natural	Natural	Agree	Natural	Too much	Just right	Just right	Some but not enough	Too much	Just right	Too much	Too much	Too much	Too much	Too much	Just right	Too much	Too much	Just right	Too much	Too much	Too much	Just right	Just right	Just right	Just right	Just right	Some but not enough	WADA (Weekly Academic Day Activities), Lectures, workshops, seminars, Leadership Enrichment Experience	Lectures, workshops, seminars	Resident Retreat, Online Modules, Leadership Mentors or Coaches, Teaching Junior Learners (with training), Academic Projects, Leadership Course	Online Modules
27	Female	R2	NGHA	Yes	Yes	Agree	Agree	Natural	Agree	Agree	Agree	Too much	Just right	Just right	Just right	Just right	Some but not enough	Some but not enough	Just right	Just right	Just right	Just right	Just right	Just right	Some but not enough	Just right	Just right	Just right	Just right	Just right	None and more desired	Some but not enough	Just right	Some but not enough	Some but not enough	WADA (Weekly Academic Day Activities), Lectures, workshops, seminars, Quality Assessment (QA) Project	Quality Assessment (QA) Project	Online Modules, Leadership Mentors or Coaches, Community Service Projects, Leadership-specific Components within Clinical and Other Evaluations, Leadership Portfolio with Self-reflections	Leadership Portfolio with Self-reflections
26	Male	R2	Cluster 1	No	No	disagree	disagree	Disagree	Disagree	Disagree	Natural	Some but not enough	Just right	Just right	Too much	Just right	Just right	None and more desired	Some but not enough	Just right	Some but not enough	Just right	Just right	Some but not enough	Just right	Just right	None and more desired	Some but not enough	None and more desired	Some but not enough	None and more desired	Some but not enough	Some but not enough	None and more desired	None and more desired	Leadership Electives or Selective	Lectures, workshops, seminars	Leadership Mentors or Coaches, Teaching Junior Learners (with training), Leadership Portfolio with Self-reflections	Online Modules
31	Female	R3	Cluster 1	No	No	Agree	Agree	Agree	Agree	Agree	Disagree	None and not desired	None and not desired	None and not desired	None and more desired	None and more desired	None and not desired	None and not desired	None and not desired	None and not desired	None and not desired	None and not desired	None and not desired	None and not desired	None and not desired	None and not desired	None and not desired	None and not desired	None and not desired	None and not desired	None and not desired	None and not desired	None and not desired	None and not desired	None and not desired	WADA (Weekly Academic Day Activities), Lectures, workshops, seminars, Quality Assessment (QA) Project	Leadership Enrichment Experience	Resident Retreat, Online Modules, Academic Projects	Teaching Junior Learners (with training)
26	Male	R2	Cluster 1	No	Yes	Natural	Natural	Natural	Natural	Natural	Natural	Just right	Some but not enough	Just right	Some but not enough	Too much	Just right	Too much	Just right	Just right	Just right	Some but not enough	Just right	Too much	Too much	Just right	Just right	Just right	Just right	Just right	Just right	Just right	Just right	Just right	Just right	WADA (Weekly Academic Day Activities), Leadership Enrichment Experience, Evidence Based Medicine (EBM)	Evidence Based Medicine (EBM)	Online Modules, Teaching Junior Learners (with training), Leadership-specific Components within Clinical and Other Evaluations	Leadership-specific Components within Clinical and Other Evaluations
27	Male	R2	NGHA	No	No	Natural	Agree	Natural	Agree	Agree	Natural	Some but not enough	Some but not enough	Some but not enough	Some but not enough	Some but not enough	Some but not enough	Just right	Just right	Just right	Some but not enough	Just right	Some but not enough	Just right	Just right	Just right	Just right	Just right	Just right	Just right	Just right	Just right	Some but not enough	Just right	Some but not enough	WADA (Weekly Academic Day Activities), Lectures, workshops, seminars, Leadership Enrichment Experience	Lectures, workshops, seminars	Online Modules, Leadership Mentors or Coaches	Leadership Mentors or Coaches
27	Male	R2	NGHA	No	No	Natural	Agree	Natural	Agree	Natural	Natural	Some but not enough	Just right	Just right	Just right	Some but not enough	Some but not enough	Just right	Just right	Some but not enough	None and more desired	Just right	Just right	Just right	Some but not enough	Just right	Just right	Just right	Just right	Just right	Some but not enough	Some but not enough	Some but not enough	Some but not enough	Some but not enough	Behavioural Sciences, Leadership Enrichment Experience, Quality Assessment (QA) Project	Leadership Enrichment Experience	Resident Retreat	Resident Retreat
25	Male	R1	NGHA	No	Yes	Agree	Agree	Natural	Agree	Agree	Agree	Some but not enough	Some but not enough	Too much	Too much	Some but not enough	Some but not enough	None and more desired	None and more desired	Some but not enough	Just right	Just right	Just right	Some but not enough	None and more desired	None and more desired	Some but not enough	None and more desired	None and not desired	None and more desired	Some but not enough	Some but not enough	Some but not enough	None and more desired	None and more desired	Leadership Electives or Selective, Lectures, workshops, seminars, Leadership Enrichment Experience	Lectures, workshops, seminars	Leadership Mentors or Coaches, Leadership Course, Leadership Portfolio with Self-reflections	Leadership Course
27	Male	R3	SFH	No	No	Agree	Natural	Natural	Natural	Agree	Agree	Just right	Some but not enough	Some but not enough	Just right	None and more desired	Some but not enough	Some but not enough	Just right	Some but not enough	Just right	Some but not enough	Some but not enough	Just right	Too much	Some but not enough	Just right	Some but not enough	Some but not enough	Some but not enough	Just right	Some but not enough	Just right	Some but not enough	Some but not enough	WADA (Weekly Academic Day Activities), Leadership Electives or Selective, Lectures, workshops, seminars	Lectures, workshops, seminars	Teaching Junior Learners (with training), Academic Projects, Leadership Course	Online Modules
26	Female	R2	SFH	No	No	Agree	Agree	Natural	Agree	Agree	Agree	Just right	Some but not enough	Just right	Just right	Just right	Just right	Just right	Just right	Just right	Just right	Just right	Just right	Just right	Just right	Just right	Just right	Just right	Just right	Just right	Just right	Just right	Just right	Just right	Just right	Leadership Electives or Selective, Lectures, workshops, seminars	Lectures, workshops, seminars	Leadership Mentors or Coaches, Leadership-specific Components within Clinical and Other Evaluations, Leadership Course	Leadership Course
26	Female	R2	NGHA	No	No	Agree	Agree	Natural	Agree	Agree	Disagree	None and more desired	None and more desired	Some but not enough	Just right	Just right	None and more desired	Some but not enough	None and more desired	Just right	None and more desired	Some but not enough	Some but not enough	Some but not enough	Some but not enough	Just right	Just right	None and more desired	None and more desired	None and more desired	Just right	None and more desired	None and more desired	Just right	None and more desired	Leadership Electives or Selective, Lectures, workshops, seminars, Leadership Enrichment Experience	Leadership Enrichment Experience	Leadership Mentors or Coaches, Community Service Projects, Teaching Junior Learners (with training)	Community Service Projects
27	Male	R2	NGHA	No	No	Agree	Agree	Natural	Agree	Agree	Natural	Some but not enough	Some but not enough	Just right	Some but not enough	Some but not enough	Some but not enough	Just right	Just right	Just right	None and more desired	Some but not enough	Just right	Some but not enough	Just right	Some but not enough	None and more desired	None and more desired	None and more desired	Some but not enough	Some but not enough	None and more desired	None and more desired	None and more desired	None and more desired	WADA (Weekly Academic Day Activities), Lectures, workshops, seminars, Leadership Enrichment Experience	Lectures, workshops, seminars	Leadership-specific Components within Clinical and Other Evaluations, Leadership Course, Leadership Portfolio with Self-reflections	Leadership Mentors or Coaches
28	Male	R3	Cluster 1	No	Yes	Agree	Natural	Agree	Agree	Agree	Natural	None and more desired	None and more desired	None and not desired	None and more desired	None and more desired	None and more desired	None and not desired	None and not desired	None and more desired	None and more desired	None and not desired	None and more desired	None and more desired	None and more desired	None and more desired	None and more desired	None and more desired	None and more desired	None and more desired	None and more desired	None and more desired	None and more desired	None and more desired	None and more desired	Leadership Electives or Selective, Lectures, workshops, seminars, Leadership Enrichment Experience	Leadership Enrichment Experience	Leadership Mentors or Coaches, Community Service Projects, Leadership Course	Leadership Mentors or Coaches
26	Male	R4	NGHA	Yes	Yes	Agree	Agree	Agree	Agree	Agree	Agree	Just right	Just right	Just right	Just right	Just right	Just right	Just right	Just right	Just right	Just right	Just right	Just right	Just right	Just right	Just right	Just right	Just right	Just right	Just right	Just right	Just right	Just right	Just right	Just right	Leadership Electives or Selective, Lectures, workshops, seminars, Leadership Enrichment Experience	Leadership Enrichment Experience	Resident Retreat, Online Modules, Leadership Mentors or Coaches, Community Service Projects, Teaching Junior Learners (with training), Leadership-specific Components within Clinical and Other Evaluations, Academic Projects, Leadership Course, Leadership Portfolio with Self-reflections	Leadership Portfolio with Self-reflections
27	Male	R2	NGHA	No	No	Natural	Agree	Agree	Agree	Agree	Natural	Too much	Just right	Just right	Just right	Just right	Just right	Just right	Just right	Just right	Just right	Just right	Just right	Just right	Just right	Just right	Just right	Just right	Just right	Just right	Just right	Just right	Just right	Just right	Just right	WADA (Weekly Academic Day Activities), Behavioural Sciences, Leadership Electives or Selective, Lectures, workshops, seminars, Leadership Enrichment Experience	Evidence Based Medicine (EBM)	Resident Retreat, Online Modules, Leadership Mentors or Coaches, Community Service Projects, Teaching Junior Learners (with training), Leadership-specific Components within Clinical and Other Evaluations, Academic Projects, Leadership Course, Leadership Portfolio with Self-reflections	Resident Retreat
24	Male	R1	NGHA	No	No	Agree	Agree	Agree	Agree	Agree	Disagree	None and more desired	None and more desired	Some but not enough	Some but not enough	None and more desired	Some but not enough	Some but not enough	Just right	Just right	None and more desired	Some but not enough	Some but not enough	Just right	Some but not enough	None and more desired	None and more desired	None and more desired	Some but not enough	Some but not enough	Just right	None and more desired	Some but not enough	Some but not enough	None and not desired	WADA (Weekly Academic Day Activities), Leadership Electives or Selective, Lectures, workshops, seminars	Lectures, workshops, seminars	Leadership Mentors or Coaches, Teaching Junior Learners (with training), Leadership Portfolio with Self-reflections	Leadership Mentors or Coaches
27	Male	R1	PSMMC	No	No	Agree	Agree	Natural	Agree	Natural	Disagree	Some but not enough	Some but not enough	Some but not enough	Some but not enough	Some but not enough	Some but not enough	Some but not enough	Some but not enough	Some but not enough	Some but not enough	Some but not enough	Some but not enough	Some but not enough	Some but not enough	Some but not enough	Some but not enough	Some but not enough	Some but not enough	Some but not enough	Some but not enough	Some but not enough	Some but not enough	Some but not enough	Some but not enough	WADA (Weekly Academic Day Activities), Leadership Electives or Selective, Lectures, workshops, seminars	Leadership Electives or Selective	Leadership Mentors or Coaches, Teaching Junior Learners (with training), Academic Projects	Leadership Mentors or Coaches
28	Male	R2	PSMMC	No	No	Agree	Agree	Natural	Natural	Agree	Natural	Some but not enough	Some but not enough	Some but not enough	Some but not enough	Some but not enough	Some but not enough	Some but not enough	Some but not enough	Some but not enough	Some but not enough	Some but not enough	Some but not enough	Some but not enough	Some but not enough	Some but not enough	Some but not enough	Some but not enough	Some but not enough	Some but not enough	Some but not enough	Some but not enough	Some but not enough	Some but not enough	Some but not enough	Leadership Electives or Selective, Lectures, workshops, seminars	Leadership Electives or Selective	Leadership Mentors or Coaches, Teaching Junior Learners (with training), Leadership Course	Leadership Mentors or Coaches
25	Male	R1	Cluster 1	No	Yes	Agree	Agree	Agree	Natural	Agree	Disagree	Some but not enough	Just right	Some but not enough	Some but not enough	Just right	Some but not enough	None and more desired	None and more desired	None and more desired	None and more desired	Some but not enough	None and more desired	Just right	Just right	Just right	Just right	Just right	Just right	Just right	Just right	Just right	Some but not enough	Some but not enough	Some but not enough	WADA (Weekly Academic Day Activities), Leadership Electives or Selective, Leadership Enrichment Experience	WADA (Weekly Academic Day Activities)	Leadership Mentors or Coaches, Teaching Junior Learners (with training), Leadership Course	Leadership Course
28	Male	R3	NGHA	No	Yes	Agree	Agree	Agree	Agree	Agree	Agree	Some but not enough	Some but not enough	Some but not enough	Some but not enough	Just right	Just right	Just right	Some but not enough	Some but not enough	None and more desired	None and more desired	Some but not enough	Some but not enough	Some but not enough	None and more desired	Some but not enough	Some but not enough	None and more desired	Some but not enough	Just right	None and more desired	None and more desired	None and more desired	None and more desired	Behavioural Sciences, Leadership Electives or Selective, Leadership Enrichment Experience	Leadership Enrichment Experience	Leadership Mentors or Coaches, Leadership Course, Leadership Portfolio with Self-reflections	Leadership Portfolio with Self-reflections
28	Male	R3	KKUH	No	No	Agree	Agree	Disagree	Natural	Agree	Agree	Some but not enough	Some but not enough	Some but not enough	Some but not enough	Some but not enough	Some but not enough	Some but not enough	Some but not enough	Some but not enough	Some but not enough	Some but not enough	Some but not enough	Some but not enough	Some but not enough	Some but not enough	Some but not enough	Some but not enough	Some but not enough	Some but not enough	Some but not enough	Some but not enough	Some but not enough	Some but not enough	Some but not enough	WADA (Weekly Academic Day Activities), Leadership Electives or Selective, Lectures, workshops, seminars	Leadership Electives or Selective	Resident Retreat, Online Modules, Leadership Mentors or Coaches	Leadership Mentors or Coaches
25	Male	R1	PSMMC	No	No	Agree	Agree	Natural	Agree	Agree	Agree	Some but not enough	Some but not enough	Just right	Just right	Just right	Some but not enough	Just right	Just right	Just right	Some but not enough	Just right	Just right	Just right	Just right	Just right	Just right	Just right	Just right	Just right	Just right	Some but not enough	Some but not enough	Just right	Some but not enough	Leadership Electives or Selective, Lectures, workshops, seminars, Leadership Enrichment Experience	Lectures, workshops, seminars	Leadership Mentors or Coaches, Community Service Projects, Teaching Junior Learners (with training)	Academic Projects
25	Female	R1	NGHA	No	No	Agree	Agree	Natural	Agree	Agree	Agree	Just right	Just right	Just right	Just right	Just right	Just right	Just right	Just right	Just right	Just right	Just right	Just right	Just right	Just right	Just right	Just right	Just right	Just right	Just right	Just right	Just right	Just right	Just right	Just right	WADA (Weekly Academic Day Activities), Behavioural Sciences, Leadership Electives or Selective, Lectures, workshops, seminars, Leadership Enrichment Experience	WADA (Weekly Academic Day Activities)	Resident Retreat, Leadership Portfolio with Self-reflections	Leadership Portfolio with Self-reflections
27	Male	R3	KFSHRC	No	No	Agree	Agree	Agree	Agree	Agree	Agree	Just right	Just right	Just right	Just right	Just right	Just right	Just right	Just right	Just right	Just right	Just right	Just right	Just right	Just right	Just right	Just right	Just right	Just right	Just right	Just right	Just right	Just right	Just right	Just right	WADA (Weekly Academic Day Activities), Leadership Electives or Selective, Lectures, workshops, seminars	Leadership Electives or Selective	Resident Retreat, Online Modules, Leadership Mentors or Coaches	Leadership Mentors or Coaches
27	Male	R1	NGHA	Yes	Yes	Agree	Agree	Agree	Agree	Agree	Agree	Just right	Just right	Just right	Just right	Just right	Just right	Just right	Just right	Just right	Just right	Just right	Just right	Just right	Just right	Just right	Just right	Just right	Just right	Just right	Just right	Just right	Just right	Just right	Just right	Leadership Electives or Selective, Leadership Enrichment Experience, Quality Assessment (QA) Project	Leadership Electives or Selective	Leadership Mentors or Coaches	Leadership-specific Components within Clinical and Other Evaluations
27	Male	R1	Cluster 2	No	No	Natural	Natural	Natural	Natural	Natural	Natural	Some but not enough	Some but not enough	Some but not enough	Some but not enough	Some but not enough	Some but not enough	Some but not enough	Some but not enough	Some but not enough	Some but not enough	Some but not enough	Some but not enough	Some but not enough	Some but not enough	Some but not enough	Some but not enough	Some but not enough	Some but not enough	Some but not enough	Some but not enough	Some but not enough	Some but not enough	Some but not enough	Some but not enough	WADA (Weekly Academic Day Activities), Leadership Electives or Selective, Lectures, workshops, seminars	Leadership Electives or Selective	Online Modules, Leadership Mentors or Coaches, Community Service Projects	Leadership Mentors or Coaches
26	Male	R1	NGHA	No	No	Agree	Agree	Agree	Agree	Agree	Natural	None and more desired	None and more desired	None and more desired	Some but not enough	None and more desired	None and more desired	None and more desired	None and more desired	Some but not enough	None and more desired	None and more desired	None and more desired	None and more desired	Some but not enough	Some but not enough	None and more desired	None and more desired	None and more desired	None and more desired	Some but not enough	None and more desired	None and more desired	Some but not enough	None and more desired	Behavioural Sciences, Lectures, workshops, seminars, Leadership Enrichment Experience	Lectures, workshops, seminars	Leadership Mentors or Coaches, Community Service Projects, Leadership Course	Leadership Mentors or Coaches
25	Female	R3	NGHA	No	No	Agree	Agree	Natural	Natural	Agree	Disagree	Just right	Some but not enough	None and more desired	Just right	None and more desired	Some but not enough	None and more desired	Some but not enough	Some but not enough	None and more desired	None and more desired	Some but not enough	Some but not enough	Some but not enough	None and more desired	None and more desired	Some but not enough	Some but not enough	Some but not enough	None and not desired	None and not desired	Just right	Some but not enough	Some but not enough	Lectures, workshops, seminars, Leadership Enrichment Experience, Quality Assessment (QA) Project	Lectures, workshops, seminars	Resident Retreat, Leadership Mentors or Coaches, Teaching Junior Learners (with training), Leadership Course	Teaching Junior Learners (with training)
26	Female	R2	NGHA	No	Yes	Natural	Natural	Agree	Agree	Natural	Agree	None and more desired	None and more desired	Some but not enough	Some but not enough	Just right	Just right	Some but not enough	Some but not enough	Just right	Just right	Just right	None and more desired	Some but not enough	None and more desired	None and more desired	None and more desired	Some but not enough	Just right	Some but not enough	Just right	Some but not enough	None and more desired	Some but not enough	Some but not enough	WADA (Weekly Academic Day Activities), Behavioural Sciences, Lectures, workshops, seminars	Lectures, workshops, seminars	Community Service Projects, Teaching Junior Learners (with training), Leadership Course	Leadership Portfolio with Self-reflections
26	Male	R2	PSMMC	No	No	Agree	Agree	Natural	Agree	Agree	Natural	Some but not enough	Some but not enough	Some but not enough	Just right	Some but not enough	Just right	Just right	Just right	Just right	Just right	Some but not enough	Some but not enough	Just right	Just right	Some but not enough	None and more desired	Some but not enough	Some but not enough	Some but not enough	Some but not enough	Just right	Some but not enough	None and more desired	Some but not enough	Leadership Electives or Selective, Lectures, workshops, seminars, Leadership Enrichment Experience	Leadership Electives or Selective	Leadership Mentors or Coaches, Leadership Course, Leadership Portfolio with Self-reflections	Leadership Course
25	Male	R1	Cluster 2	No	No	Agree	Agree	Agree	Agree	Agree	Disagree	Some but not enough	Some but not enough	Just right	Just right	Just right	Just right	Just right	Some but not enough	Some but not enough	Some but not enough	Some but not enough	Just right	Some but not enough	Some but not enough	Just right	None and more desired	Just right	Just right	Some but not enough	Just right	Some but not enough	None and more desired	Just right	Some but not enough	Behavioural Sciences, Lectures, workshops, seminars, Evidence Based Medicine (EBM)	Evidence Based Medicine (EBM)	Resident Retreat, Community Service Projects, Leadership Portfolio with Self-reflections	Leadership Mentors or Coaches
27	Male	R4	Cluster 1	No	No	Agree	Agree	Natural	Agree	Agree	Agree	Some but not enough	Some but not enough	Some but not enough	Some but not enough	Some but not enough	Some but not enough	Some but not enough	Some but not enough	Some but not enough	Some but not enough	Some but not enough	Some but not enough	Some but not enough	Some but not enough	Some but not enough	Some but not enough	Some but not enough	Some but not enough	Some but not enough	Some but not enough	Some but not enough	Some but not enough	Some but not enough	Some but not enough	Leadership Electives or Selective, Lectures, workshops, seminars, Leadership Enrichment Experience	Leadership Electives or Selective	Online Modules, Leadership Mentors or Coaches, Teaching Junior Learners (with training)	Leadership Mentors or Coaches
28	Male	R3	KKUH	No	No	Natural	Natural	Natural	Natural	Natural	Natural	None and more desired	None and more desired	Some but not enough	None and more desired	Some but not enough	None and more desired	Some but not enough	Some but not enough	Some but not enough	Some but not enough	Some but not enough	Some but not enough	None and more desired	Some but not enough	Some but not enough	None and more desired	Some but not enough	None and more desired	Some but not enough	Just right	Some but not enough	Some but not enough	Some but not enough	Some but not enough	WADA (Weekly Academic Day Activities), Leadership Electives or Selective, Lectures, workshops, seminars	Leadership Electives or Selective	Online Modules, Leadership Mentors or Coaches, Community Service Projects	Leadership Mentors or Coaches
26	Male	R2	NGHA	Yes	Yes	Agree	Agree	Agree	Agree	Agree	Agree	Just right	Just right	Just right	Too much	Too much	Too much	Some but not enough	Some but not enough	Some but not enough	Too much	Just right	Just right	Too much	Just right	Too much	Too much	Too much	Too much	Just right	Some but not enough	Just right	Just right	Just right	Too much	Leadership Electives or Selective, Lectures, workshops, seminars, Leadership Enrichment Experience	Leadership Electives or Selective	Leadership Mentors or Coaches, Community Service Projects, Teaching Junior Learners (with training)	Leadership Mentors or Coaches
28	Male	R4	KKUH	No	Yes	Agree	Agree	Agree	Agree	Agree	Natural	Too much	Too much	Too much	Too much	Too much	Too much	Too much	Too much	Just right	Too much	Just right	Too much	Some but not enough	Some but not enough	Some but not enough	Some but not enough	Just right	Just right	Some but not enough	Some but not enough	Some but not enough	Some but not enough	Some but not enough	Some but not enough	WADA (Weekly Academic Day Activities), Leadership Electives or Selective, Lectures, workshops, seminars	Lectures, workshops, seminars	Online Modules, Community Service Projects, Leadership Course	Leadership Course
29	Male	R3	Cluster 2	No	No	Agree	Agree	Natural	Agree	Agree	Agree	Some but not enough	None and more desired	Some but not enough	Some but not enough	Just right	Some but not enough	Some but not enough	Some but not enough	Some but not enough	Some but not enough	Some but not enough	Some but not enough	Some but not enough	Some but not enough	Some but not enough	Some but not enough	Some but not enough	Some but not enough	Some but not enough	Some but not enough	Some but not enough	Some but not enough	Some but not enough	Some but not enough	Leadership Electives or Selective, Lectures, workshops, seminars, Leadership Enrichment Experience	Leadership Electives or Selective	Online Modules, Leadership Mentors or Coaches, Teaching Junior Learners (with training)	Leadership Mentors or Coaches
28	Female	R3	Cluster 2	No	No	Natural	Natural	Natural	Natural	Natural	Natural	Some but not enough	Some but not enough	Some but not enough	Some but not enough	Some but not enough	Some but not enough	Some but not enough	Some but not enough	Some but not enough	Some but not enough	Some but not enough	Some but not enough	Some but not enough	Some but not enough	Some but not enough	Some but not enough	Some but not enough	Some but not enough	Some but not enough	Some but not enough	Some but not enough	Just right	None and more desired	Just right	WADA (Weekly Academic Day Activities), Leadership Electives or Selective, Lectures, workshops, seminars	WADA (Weekly Academic Day Activities)	Leadership Mentors or Coaches, Community Service Projects, Academic Projects	Leadership Mentors or Coaches
27	Female	R2	Cluster 2	No	No	Natural	Natural	Natural	Natural	Natural	Natural	Some but not enough	Some but not enough	Some but not enough	Just right	Just right	Just right	Some but not enough	Just right	Some but not enough	Some but not enough	None and more desired	None and more desired	None and more desired	None and more desired	None and more desired	None and more desired	None and more desired	None and more desired	None and more desired	None and more desired	None and more desired	None and more desired	None and more desired	None and more desired	WADA (Weekly Academic Day Activities), Leadership Electives or Selective, Lectures, workshops, seminars	Leadership Electives or Selective	Online Modules, Leadership Mentors or Coaches, Community Service Projects	Leadership Mentors or Coaches
30	Female	R3	Cluster 2	No	No	Natural	Natural	Natural	Natural	Natural	Natural	None and more desired	None and more desired	None and more desired	None and more desired	None and more desired	None and more desired	None and more desired	None and more desired	None and more desired	None and more desired	None and more desired	None and more desired	None and more desired	None and more desired	None and more desired	None and more desired	None and more desired	None and more desired	None and more desired	None and more desired	None and more desired	None and more desired	None and more desired	None and more desired	WADA (Weekly Academic Day Activities), Leadership Electives or Selective, Lectures, workshops, seminars	Leadership Electives or Selective	Online Modules, Leadership Mentors or Coaches, Community Service Projects	Leadership Mentors or Coaches
28	Female	R3	Cluster 2	No	No	Natural	Natural	Natural	Natural	Natural	Natural	None and more desired	None and more desired	None and more desired	None and more desired	None and more desired	None and more desired	None and more desired	None and more desired	None and more desired	None and more desired	None and more desired	None and more desired	None and more desired	None and more desired	None and more desired	None and more desired	None and more desired	Some but not enough	None and more desired	Some but not enough	None and more desired	None and more desired	None and more desired	None and more desired	Behavioural Sciences, Leadership Electives or Selective, Lectures, workshops, seminars	Leadership Electives or Selective	Leadership Mentors or Coaches, Community Service Projects, Teaching Junior Learners (with training)	Leadership Mentors or Coaches
29	Female	R3	Cluster 2	No	No	Natural	Natural	Natural	Natural	Natural	Natural	None and more desired	None and more desired	None and not desired	None and more desired	Just right	None and more desired	None and more desired	Some but not enough	None and more desired	Some but not enough	None and more desired	None and more desired	Some but not enough	None and more desired	None and more desired	None and more desired	None and more desired	None and more desired	None and more desired	None and more desired	None and more desired	None and more desired	None and more desired	Some but not enough	Behavioural Sciences, Leadership Electives or Selective, Lectures, workshops, seminars	Leadership Electives or Selective	Leadership Mentors or Coaches	Leadership Mentors or Coaches
29	Female	R3	Cluster 2	No	No	Natural	Natural	Natural	Natural	Natural	Natural	Some but not enough	None and more desired	None and more desired	Some but not enough	None and more desired	None and more desired	None and more desired	Some but not enough	None and more desired	Some but not enough	None and not desired	None and more desired	None and more desired	Some but not enough	None and more desired	Some but not enough	None and more desired	None and more desired	None and more desired	None and more desired	None and more desired	Some but not enough	None and more desired	None and more desired	Behavioural Sciences, Leadership Electives or Selective, Lectures, workshops, seminars	Leadership Electives or Selective	Online Modules, Leadership Mentors or Coaches, Community Service Projects	Leadership Mentors or Coaches
30	Female	R4	Cluster 2	No	No	Natural	Natural	Natural	Natural	Natural	Natural	Some but not enough	Some but not enough	Some but not enough	Some but not enough	Some but not enough	None and more desired	None and not desired	None and more desired	None and not desired	None and more desired	None and not desired	None and more desired	None and more desired	None and more desired	None and more desired	None and more desired	None and more desired	None and more desired	None and more desired	Some but not enough	None and more desired	None and more desired	None and more desired	None and more desired	Leadership Electives or Selective, Lectures, workshops, seminars, Leadership Enrichment Experience	Leadership Electives or Selective	Online Modules, Leadership Mentors or Coaches, Community Service Projects	Leadership Mentors or Coaches
28	Male	R4	KFSHRC	No	Yes	Agree	Agree	Agree	Agree	Agree	Agree	Just right	Just right	Just right	Just right	Too much	Just right	Just right	Just right	Just right	Some but not enough	Some but not enough	Some but not enough	Too much	Too much	Just right	Too much	Just right	Just right	None and more desired	Some but not enough	Just right	Just right	Some but not enough	Some but not enough	WADA (Weekly Academic Day Activities), Leadership Electives or Selective, Lectures, workshops, seminars	WADA (Weekly Academic Day Activities)	Online Modules, Teaching Junior Learners (with training), Leadership Course	Online Modules
26	Female	R2	KFSHRC	No	No	Agree	Agree	Agree	Agree	Agree	Agree	Just right	Some but not enough	Just right	Too much	Just right	Some but not enough	Just right	Just right	Just right	Too much	Just right	Some but not enough	Just right	Some but not enough	Just right	Some but not enough	Just right	Some but not enough	Just right	Some but not enough	Just right	Some but not enough	Some but not enough	Some but not enough	WADA (Weekly Academic Day Activities), Leadership Electives or Selective, Lectures, workshops, seminars	Leadership Enrichment Experience	Resident Retreat, Online Modules, Leadership Mentors or Coaches, Teaching Junior Learners (with training), Leadership Course	Leadership-specific Components within Clinical and Other Evaluations
28	Male	R4	KFSHRC	No	No	Agree	Agree	Natural	Agree	Agree	Agree	Just right	Some but not enough	Just right	Just right	Some but not enough	Too much	None and more desired	Some but not enough	Just right	Just right	Some but not enough	Some but not enough	Some but not enough	Just right	Some but not enough	None and more desired	Some but not enough	None and more desired	Just right	Some but not enough	Some but not enough	Some but not enough	Just right	Some but not enough	WADA (Weekly Academic Day Activities)	Quality Assessment (QA) Project	Leadership Mentors or Coaches	Online Modules
26	Female	R1	KFSHRC	No	No	disagree	disagree	Natural	Natural	Natural	Natural	Some but not enough	Some but not enough	Some but not enough	Some but not enough	Some but not enough	Some but not enough	Some but not enough	Some but not enough	Some but not enough	Some but not enough	Some but not enough	Some but not enough	Some but not enough	Some but not enough	Some but not enough	Some but not enough	Some but not enough	Some but not enough	Some but not enough	Some but not enough	Some but not enough	Some but not enough	Some but not enough	Some but not enough	WADA (Weekly Academic Day Activities), Lectures, workshops, seminars, Evidence Based Medicine (EBM)	WADA (Weekly Academic Day Activities)	Resident Retreat, Teaching Junior Learners (with training), Academic Projects, Leadership Portfolio with Self-reflections	Resident Retreat
28	Female	R4	KFSHRC	No	No	Agree	Agree	Natural	Agree	Agree	Natural	Just right	Some but not enough	Some but not enough	Some but not enough	Just right	Just right	Just right	Some but not enough	Some but not enough	Some but not enough	Some but not enough	Some but not enough	Just right	Some but not enough	Some but not enough	Just right	Some but not enough	Just right	Some but not enough	Just right	Some but not enough	Some but not enough	Just right	Some but not enough	Leadership Electives or Selective, Leadership Enrichment Experience, Quality Assessment (QA) Project	Leadership Electives or Selective	Online Modules, Leadership Mentors or Coaches, Leadership Course	Leadership Course
24	Male	R1	KFSHRC	No	Yes	Agree	Agree	Agree	Agree	Natural	Agree	Too much	Some but not enough	Just right	Just right	Some but not enough	Some but not enough	Some but not enough	Some but not enough	Just right	Just right	Some but not enough	Some but not enough	Some but not enough	Just right	Some but not enough	Some but not enough	Some but not enough	Some but not enough	Some but not enough	Some but not enough	Just right	Some but not enough	Some but not enough	Some but not enough	WADA (Weekly Academic Day Activities), Behavioural Sciences, Lectures, workshops, seminars	Behavioural Sciences	Resident Retreat, Leadership Mentors or Coaches, Leadership Course	Leadership-specific Components within Clinical and Other Evaluations
26	Male	R2	KFSHRC	No	No	Agree	Agree	Agree	Agree	Agree	Agree	Some but not enough	Some but not enough	Some but not enough	Some but not enough	Some but not enough	Some but not enough	Some but not enough	Some but not enough	Some but not enough	Some but not enough	Some but not enough	Some but not enough	Some but not enough	Some but not enough	Some but not enough	Some but not enough	Some but not enough	Some but not enough	Some but not enough	Some but not enough	Some but not enough	Some but not enough	Some but not enough	Some but not enough	Behavioural Sciences, Leadership Enrichment Experience, Evidence Based Medicine (EBM)	Leadership Enrichment Experience	Resident Retreat, Leadership Mentors or Coaches, Teaching Junior Learners (with training)	Resident Retreat
26	Male	R2	KFSHRC	No	No	Agree	Agree	Agree	Agree	Agree	Disagree	Some but not enough	Some but not enough	Some but not enough	Some but not enough	Just right	Just right	Just right	Some but not enough	Just right	Some but not enough	Some but not enough	Some but not enough	Some but not enough	Some but not enough	Some but not enough	Just right	Just right	Some but not enough	Just right	Just right	Just right	Just right	Just right	Some but not enough	WADA (Weekly Academic Day Activities), Behavioural Sciences, Leadership Electives or Selective, Quality Assessment (QA) Project	Leadership Electives or Selective	Community Service Projects, Teaching Junior Learners (with training)	Community Service Projects
28	Female	R3	Cluster 2	No	No	Agree	Agree	Natural	Agree	Agree	Agree	None and more desired	None and more desired	None and more desired	None and more desired	None and more desired	None and more desired	None and more desired	None and more desired	None and more desired	None and more desired	None and more desired	None and more desired	None and more desired	None and more desired	None and more desired	None and more desired	None and more desired	None and more desired	None and more desired	None and more desired	None and more desired	None and more desired	None and more desired	None and more desired	WADA (Weekly Academic Day Activities), Leadership Electives or Selective, Lectures, workshops, seminars	Leadership Electives or Selective	Leadership Mentors or Coaches, Teaching Junior Learners (with training), Leadership-specific Components within Clinical and Other Evaluations	Leadership Mentors or Coaches
29	Female	R3	Cluster 2	No	No	Agree	Agree	Natural	Natural	Agree	Agree	None and more desired	None and not desired	None and more desired	Some but not enough	None and more desired	Some but not enough	None and more desired	None and more desired	None and more desired	None and more desired	None and more desired	None and more desired	None and more desired	None and more desired	None and more desired	None and more desired	None and more desired	None and more desired	None and more desired	None and more desired	None and more desired	None and more desired	None and more desired	None and more desired	WADA (Weekly Academic Day Activities), Leadership Electives or Selective, Lectures, workshops, seminars	Leadership Electives or Selective	Leadership Course, Leadership Portfolio with Self-reflections	Leadership Course
27	Female	R2	KKUH	No	No	Agree	Agree	Natural	Agree	Agree	Agree	None and more desired	None and more desired	None and more desired	None and more desired	None and more desired	None and more desired	None and more desired	None and more desired	None and more desired	None and more desired	None and more desired	None and more desired	None and more desired	None and more desired	None and more desired	None and more desired	None and more desired	None and more desired	None and more desired	None and more desired	None and more desired	None and more desired	None and more desired	None and more desired	WADA (Weekly Academic Day Activities), Leadership Electives or Selective, Lectures, workshops, seminars	WADA (Weekly Academic Day Activities)	Academic Projects, Leadership Course, Leadership Portfolio with Self-reflections	Leadership Course
29	Male	R2	KFSHRC	No	No	Agree	Agree	Natural	Agree	Agree	Agree	None and more desired	None and more desired	None and more desired	None and more desired	None and more desired	None and more desired	None and more desired	None and more desired	None and more desired	None and more desired	None and more desired	None and more desired	None and more desired	None and more desired	None and more desired	None and more desired	None and more desired	None and more desired	None and more desired	None and more desired	None and more desired	None and more desired	None and more desired	None and more desired	WADA (Weekly Academic Day Activities), Leadership Electives or Selective, Lectures, workshops, seminars	Lectures, workshops, seminars	Online Modules, Academic Projects, Leadership Course	Leadership Course
29	Female	R2	PSMMC	No	No	Agree	Agree	Natural	Agree	Agree	Agree	None and more desired	None and more desired	None and more desired	None and more desired	None and more desired	None and more desired	None and more desired	None and more desired	None and more desired	None and more desired	None and more desired	None and more desired	None and more desired	None and more desired	None and more desired	None and more desired	None and more desired	None and more desired	None and more desired	None and more desired	None and more desired	None and more desired	None and more desired	None and more desired	WADA (Weekly Academic Day Activities), Leadership Electives or Selective, Lectures, workshops, seminars	Leadership Electives or Selective	Leadership Mentors or Coaches, Leadership Course, Leadership Portfolio with Self-reflections	Leadership Course
27	Female	R2	NGHA	No	No	Agree	Agree	Natural	Agree	Agree	Agree	None and more desired	None and more desired	Some but not enough	Just right	Some but not enough	None and more desired	None and more desired	None and not desired	None and more desired	None and more desired	None and not desired	None and more desired	None and not desired	None and more desired	None and more desired	Just right	Some but not enough	Some but not enough	None and more desired	Some but not enough	None and more desired	Just right	None and more desired	None and more desired	WADA (Weekly Academic Day Activities), Leadership Electives or Selective, Lectures, workshops, seminars	WADA (Weekly Academic Day Activities)	Online Modules, Leadership Mentors or Coaches, Teaching Junior Learners (with training)	Teaching Junior Learners (with training)
30	Male	R1	Cluster 1	No	No	Natural	Natural	Natural	Agree	Agree	Agree	None and more desired	Just right	None and more desired	Just right	None and more desired	None and more desired	None and more desired	None and not desired	None and more desired	Some but not enough	None and more desired	None and more desired	None and more desired	Some but not enough	Some but not enough	Some but not enough	Just right	None and more desired	Just right	Some but not enough	None and more desired	Some but not enough	Some but not enough	Some but not enough	WADA (Weekly Academic Day Activities), Leadership Electives or Selective, Lectures, workshops, seminars	Leadership Electives or Selective	Online Modules, Leadership Mentors or Coaches, Community Service Projects	Leadership Mentors or Coaches
29	Female	R3	PSMMC	No	Yes	Agree	Agree	Agree	Agree	Agree	Agree	Just right	None and more desired	Some but not enough	None and more desired	None and not desired	None and more desired	None and more desired	Some but not enough	None and more desired	Some but not enough	None and more desired	None and more desired	None and more desired	None and more desired	None and more desired	None and more desired	None and more desired	None and more desired	None and more desired	None and more desired	None and more desired	None and more desired	Some but not enough	None and more desired	WADA (Weekly Academic Day Activities), Behavioural Sciences, Leadership Enrichment Experience	WADA (Weekly Academic Day Activities)	Teaching Junior Learners (with training), Leadership Portfolio with Self-reflections	Leadership Portfolio with Self-reflections
29	Female	R4	Cluster 1	No	No	Natural	Natural	Natural	Natural	Natural	Natural	None and more desired	None and more desired	Some but not enough	None and more desired	None and not desired	None and more desired	None and more desired	Some but not enough	None and more desired	None and more desired	Some but not enough	None and more desired	None and more desired	Just right	None and more desired	Some but not enough	Some but not enough	Just right	Some but not enough	Some but not enough	Just right	Some but not enough	None and more desired	None and more desired	WADA (Weekly Academic Day Activities), Leadership Electives or Selective, Evidence Based Medicine (EBM)	Evidence Based Medicine (EBM)	Leadership Mentors or Coaches, Community Service Projects, Teaching Junior Learners (with training)	Community Service Projects
26	Male	R2	KFSHRC	Yes	Yes	Agree	Agree	Agree	Agree	Agree	Agree	Some but not enough	Some but not enough	Some but not enough	Some but not enough	Some but not enough	Some but not enough	Some but not enough	Some but not enough	Some but not enough	Some but not enough	Some but not enough	Some but not enough	Some but not enough	Some but not enough	Some but not enough	Some but not enough	Some but not enough	Some but not enough	Some but not enough	Some but not enough	Some but not enough	Some but not enough	Some but not enough	Some but not enough	WADA (Weekly Academic Day Activities), Leadership Electives or Selective	WADA (Weekly Academic Day Activities)	Resident Retreat, Online Modules, Leadership Mentors or Coaches, Teaching Junior Learners (with training), Leadership Course	Leadership Course
27	Female	R3	NGHA	No	No	Agree	Agree	Natural	Natural	Natural	Natural	None and more desired	Some but not enough	None and more desired	Some but not enough	Just right	None and more desired	None and more desired	None and more desired	Some but not enough	None and more desired	Some but not enough	Just right	Just right	None and more desired	None and more desired	Some but not enough	None and more desired	None and more desired	None and more desired	None and more desired	None and more desired	None and more desired	None and more desired	None and more desired	Lectures, workshops, seminars, Leadership Enrichment Experience, Evidence Based Medicine (EBM)	Evidence Based Medicine (EBM)	Academic Projects, Leadership Course, Leadership Portfolio with Self-reflections	Leadership Course
30	Female	R4	NGHA	No	No	Agree	Natural	Disagree	Agree	Natural	Agree	None and more desired	Just right	None and more desired	Some but not enough	None and more desired	None and more desired	Some but not enough	None and more desired	None and more desired	None and more desired	None and more desired	None and more desired	Some but not enough	Some but not enough	None and more desired	None and more desired	None and more desired	Some but not enough	Too much	None and more desired	Some but not enough	Just right	None and more desired	Some but not enough	WADA (Weekly Academic Day Activities), Leadership Electives or Selective, Evidence Based Medicine (EBM)	Leadership Electives or Selective	Community Service Projects, Teaching Junior Learners (with training), Leadership-specific Components within Clinical and Other Evaluations	Teaching Junior Learners (with training)
28	Female	R4	PSMMC	No	No	Agree	Agree	Disagree	Natural	Agree	Agree	Some but not enough	Just right	Just right	None and more desired	None and more desired	Some but not enough	None and more desired	None and more desired	None and more desired	None and more desired	None and more desired	None and more desired	None and more desired	Some but not enough	None and more desired	None and more desired	None and more desired	None and more desired	None and more desired	None and more desired	None and more desired	None and more desired	None and more desired	None and more desired	Behavioural Sciences, Leadership Electives or Selective, Lectures, workshops, seminars	Leadership Electives or Selective	Resident Retreat, Teaching Junior Learners (with training), Leadership Portfolio with Self-reflections	Leadership Portfolio with Self-reflections
31	Male	R4	PSMMC	No	No	Agree	Agree	Agree	Agree	Agree	Agree	None and more desired	Some but not enough	Some but not enough	None and more desired	None and more desired	Some but not enough	None and more desired	None and more desired	Some but not enough	Just right	None and more desired	Some but not enough	Too much	Some but not enough	None and more desired	None and more desired	None and more desired	None and more desired	None and more desired	None and more desired	None and more desired	None and more desired	None and more desired	None and more desired	WADA (Weekly Academic Day Activities), Behavioural Sciences, Leadership Electives or Selective	WADA (Weekly Academic Day Activities)	Leadership Mentors or Coaches, Community Service Projects, Teaching Junior Learners (with training)	Leadership Mentors or Coaches
26	Male	R2	SFH	No	No	Agree	Agree	Natural	Agree	Natural	Agree	Just right	None and more desired	Too much	Some but not enough	None and more desired	Just right	Some but not enough	Some but not enough	Just right	Some but not enough	Just right	Some but not enough	Just right	Some but not enough	Just right	Some but not enough	Just right	Just right	Just right	None and more desired	Some but not enough	Some but not enough	None and more desired	None and more desired	Leadership Electives or Selective, Lectures, workshops, seminars, Evidence Based Medicine (EBM)	Leadership Electives or Selective	Leadership Mentors or Coaches, Leadership Course, Leadership Portfolio with Self-reflections	Leadership Course
29	Female	R4	PSMMC	No	No	Natural	Agree	Natural	Agree	Agree	Natural	None and more desired	None and more desired	Some but not enough	None and more desired	Just right	Some but not enough	None and more desired	Some but not enough	None and more desired	Just right	None and more desired	None and more desired	Some but not enough	None and more desired	Some but not enough	None and more desired	Some but not enough	None and more desired	None and more desired	None and more desired	Some but not enough	Some but not enough	None and more desired	Just right	Leadership Enrichment Experience, Evidence Based Medicine (EBM), Quality Assessment (QA) Project	Evidence Based Medicine (EBM)	Community Service Projects, Teaching Junior Learners (with training), Leadership-specific Components within Clinical and Other Evaluations	Leadership-specific Components within Clinical and Other Evaluations
30	Male	R3	PSMMC	No	No	Agree	Agree	Disagree	Agree	Agree	Agree	None and not desired	None and more desired	None and more desired	None and more desired	Some but not enough	None and more desired	None and more desired	None and more desired	None and more desired	None and more desired	None and more desired	None and more desired	None and more desired	None and more desired	None and more desired	None and more desired	None and more desired	None and more desired	None and more desired	None and more desired	None and more desired	None and more desired	None and more desired	None and more desired	WADA (Weekly Academic Day Activities), Behavioural Sciences, Leadership Electives or Selective	Leadership Electives or Selective	Resident Retreat, Online Modules, Leadership Mentors or Coaches	Leadership Mentors or Coaches
29	Female	R4	PSMMC	No	No	Agree	Agree	Disagree	Natural	Agree	Agree	None and not desired	None and more desired	None and more desired	None and more desired	None and more desired	None and more desired	None and more desired	None and more desired	None and more desired	None and more desired	None and more desired	None and more desired	None and more desired	None and more desired	None and more desired	None and more desired	None and more desired	None and more desired	Some but not enough	Just right	None and more desired	None and more desired	None and more desired	Some but not enough	WADA (Weekly Academic Day Activities), Behavioural Sciences	Leadership Electives or Selective	Resident Retreat, Online Modules, Leadership Mentors or Coaches	Leadership Mentors or Coaches
31	Female	R3	PSMMC	No	No	Agree	Agree	Agree	Disagree	Agree	Agree	None and more desired	None and more desired	Some but not enough	Some but not enough	Some but not enough	None and more desired	Some but not enough	Some but not enough	None and more desired	Some but not enough	None and more desired	Some but not enough	None and more desired	None and more desired	Some but not enough	Some but not enough	None and more desired	None and more desired	None and more desired	None and more desired	None and more desired	None and more desired	None and more desired	None and more desired	Leadership Electives or Selective, Lectures, workshops, seminars, Leadership Enrichment Experience	Leadership Electives or Selective	Teaching Junior Learners (with training), Leadership-specific Components within Clinical and Other Evaluations, Academic Projects	Teaching Junior Learners (with training)
33	Male	R4	PSMMC	No	No	Agree	Agree	Disagree	Agree	Agree	Agree	None and more desired	None and more desired	None and more desired	Some but not enough	Some but not enough	Some but not enough	Some but not enough	None and more desired	Some but not enough	Some but not enough	None and more desired	None and more desired	None and more desired	None and more desired	Some but not enough	None and more desired	None and more desired	None and more desired	None and more desired	None and more desired	None and more desired	None and more desired	None and more desired	None and more desired	WADA (Weekly Academic Day Activities), Behavioural Sciences, Quality Assessment (QA) Project	WADA (Weekly Academic Day Activities)	Leadership-specific Components within Clinical and Other Evaluations, Academic Projects, Leadership Course	Leadership Course
32	Male	R3	PSMMC	No	No	Natural	Natural	Natural	Natural	Natural	Natural	Some but not enough	Some but not enough	Some but not enough	Some but not enough	Some but not enough	Some but not enough	Some but not enough	Some but not enough	Some but not enough	Some but not enough	Some but not enough	Some but not enough	Some but not enough	Some but not enough	Some but not enough	Some but not enough	Some but not enough	Some but not enough	Some but not enough	Some but not enough	Some but not enough	Some but not enough	Some but not enough	Some but not enough	Behavioural Sciences, Leadership Electives or Selective, Lectures, workshops, seminars	Leadership Electives or Selective	Online Modules, Leadership Mentors or Coaches, Community Service Projects	Leadership Mentors or Coaches
31	Male	R4	PSMMC	No	No	Agree	Natural	Natural	Agree	Agree	Agree	Just right	Just right	Some but not enough	Some but not enough	None and more desired	None and more desired	None and not desired	None and more desired	Some but not enough	None and more desired	None and more desired	Some but not enough	Just right	None and more desired	Some but not enough	None and more desired	Too much	Just right	Some but not enough	None and more desired	Just right	None and more desired	None and more desired	Just right	Leadership Electives or Selective, Lectures, workshops, seminars, Leadership Enrichment Experience	Leadership Electives or Selective	Resident Retreat, Teaching Junior Learners (with training), Leadership Portfolio with Self-reflections	Teaching Junior Learners (with training)
26	Female	R1	PSMMC	No	No	Agree	Agree	Natural	Agree	Agree	Agree	None and more desired	Some but not enough	None and more desired	Some but not enough	None and more desired	Some but not enough	None and more desired	Some but not enough	None and more desired	None and more desired	Some but not enough	None and more desired	Some but not enough	None and more desired	Some but not enough	None and more desired	Some but not enough	None and more desired	Some but not enough	Some but not enough	Some but not enough	Some but not enough	Some but not enough	Some but not enough	WADA (Weekly Academic Day Activities), Behavioural Sciences, Leadership Electives or Selective	Leadership Electives or Selective	Resident Retreat, Online Modules, Leadership Mentors or Coaches	Leadership Mentors or Coaches
31	Female	R3	PSMMC	No	No	Agree	Agree	Natural	Agree	Agree	Agree	Too much	Too much	None and more desired	Too much	None and more desired	None and more desired	None and more desired	None and more desired	Some but not enough	None and more desired	None and more desired	None and more desired	None and more desired	None and more desired	None and more desired	None and more desired	None and more desired	None and more desired	None and more desired	None and more desired	None and more desired	Some but not enough	None and more desired	None and more desired	Behavioural Sciences, Leadership Electives or Selective, Lectures, workshops, seminars	Lectures, workshops, seminars	Community Service Projects, Teaching Junior Learners (with training), Leadership-specific Components within Clinical and Other Evaluations	Teaching Junior Learners (with training)
29	Female	R4	Cluster 2	No	No	Agree	Agree	Disagree	Agree	Agree	Natural	None and more desired	None and more desired	None and more desired	Some but not enough	Some but not enough	None and more desired	None and more desired	Some but not enough	None and more desired	None and more desired	None and more desired	Some but not enough	None and more desired	Some but not enough	None and more desired	None and more desired	None and more desired	None and more desired	None and more desired	None and more desired	Some but not enough	None and more desired	None and more desired	None and more desired	WADA (Weekly Academic Day Activities), Leadership Electives or Selective, Evidence Based Medicine (EBM)	Leadership Electives or Selective	Leadership Mentors or Coaches, Community Service Projects, Academic Projects	Leadership Mentors or Coaches
33	Female	R3	PSMMC	No	No	Agree	Agree	Natural	Natural	Natural	Natural	Just right	Just right	None and more desired	Some but not enough	None and more desired	None and more desired	None and not desired	None and more desired	None and more desired	None and more desired	None and more desired	None and more desired	None and more desired	None and more desired	None and more desired	None and more desired	None and more desired	Some but not enough	None and more desired	None and more desired	None and more desired	Some but not enough	None and more desired	None and more desired	WADA (Weekly Academic Day Activities), Lectures, workshops, seminars, Quality Assessment (QA) Project	Lectures, workshops, seminars	Resident Retreat, Teaching Junior Learners (with training), Leadership Portfolio with Self-reflections	Leadership Mentors or Coaches
23	Female	R3	PSMMC	No	No	disagree	Natural	Natural	Natural	Natural	Natural	Some but not enough	None and more desired	Some but not enough	None and more desired	Some but not enough	None and more desired	None and more desired	None and more desired	None and more desired	None and more desired	None and more desired	None and more desired	None and more desired	None and more desired	None and more desired	None and more desired	None and more desired	None and more desired	Just right	None and more desired	Some but not enough	Some but not enough	None and more desired	Some but not enough	Leadership Electives or Selective, Lectures, workshops, seminars, Evidence Based Medicine (EBM)	Leadership Electives or Selective	Leadership Mentors or Coaches, Community Service Projects, Teaching Junior Learners (with training)	Leadership Mentors or Coaches
26	Male	R3	Cluster 1	No	No	Agree	Agree	Natural	Natural	Natural	Natural	None and more desired	None and more desired	Some but not enough	None and more desired	None and more desired	None and more desired	None and more desired	None and more desired	None and more desired	Some but not enough	Some but not enough	None and more desired	None and more desired	Some but not enough	None and more desired	Some but not enough	None and more desired	None and more desired	Some but not enough	Some but not enough	None and more desired	Some but not enough	None and more desired	None and more desired	WADA (Weekly Academic Day Activities), Lectures, workshops, seminars, Quality Assessment (QA) Project	WADA (Weekly Academic Day Activities)	Resident Retreat, Leadership Course, Leadership Portfolio with Self-reflections	Leadership Course
29	Female	R4	Cluster 2	No	No	Natural	Agree	Natural	Agree	Natural	Agree	None and more desired	None and more desired	None and more desired	Some but not enough	None and more desired	None and more desired	Just right	None and more desired	None and more desired	None and more desired	None and more desired	Some but not enough	Just right	Just right	Just right	Some but not enough	Just right	Just right	Some but not enough	Just right	Just right	Just right	Just right	Some but not enough	WADA (Weekly Academic Day Activities), Lectures, workshops, seminars, Quality Assessment (QA) Project	Lectures, workshops, seminars	Resident Retreat, Online Modules, Leadership Mentors or Coaches	Online Modules
29	Female	R2	Cluster 2	No	Yes	Agree	Natural	Natural	Agree	Natural	Agree	Some but not enough	Just right	Just right	Just right	Just right	Just right	Just right	Just right	Just right	Just right	Just right	Just right	Just right	Just right	Just right	Just right	Just right	Just right	Just right	Just right	Just right	Just right	Just right	Just right	Lectures, workshops, seminars, Leadership Enrichment Experience, Quality Assessment (QA) Project	Lectures, workshops, seminars	Leadership Mentors or Coaches, Community Service Projects, Academic Projects	Academic Projects
27	Male	R3	Cluster 1	No	Yes	Natural	Agree	Natural	Agree	Agree	Agree	Too much	Just right	Some but not enough	None and more desired	None and not desired	None and more desired	Some but not enough	Some but not enough	Just right	Some but not enough	Just right	None and more desired	Some but not enough	Just right	Some but not enough	Some but not enough	Some but not enough	Some but not enough	Some but not enough	Some but not enough	Just right	None and more desired	Some but not enough	Some but not enough	WADA (Weekly Academic Day Activities), Evidence Based Medicine (EBM), Quality Assessment (QA) Project	WADA (Weekly Academic Day Activities)	Leadership Mentors or Coaches, Community Service Projects, Teaching Junior Learners (with training)	Leadership Mentors or Coaches
32	Female	R4	Cluster 2	No	No	Agree	Agree	Agree	Agree	Agree	Agree	Too much	Too much	Too much	Too much	Too much	Too much	Too much	Too much	Too much	Too much	Too much	Too much	Too much	Too much	Too much	Too much	Too much	Too much	Too much	Too much	Too much	Too much	Too much	Too much	Leadership Electives or Selective, Lectures, workshops, seminars, Leadership Enrichment Experience	Leadership Electives or Selective	Community Service Projects, Teaching Junior Learners (with training), Leadership-specific Components within Clinical and Other Evaluations	Teaching Junior Learners (with training)
31	Female	R3	PSMMC	No	No	Agree	Agree	Natural	Natural	Natural	Natural	None and not desired	None and not desired	None and not desired	None and more desired	None and more desired	Just right	None and more desired	None and more desired	Some but not enough	Just right	Some but not enough	None and more desired	None and more desired	None and more desired	None and more desired	None and more desired	None and more desired	None and more desired	None and more desired	None and more desired	None and more desired	None and more desired	Some but not enough	None and more desired	Behavioural Sciences, Leadership Electives or Selective, Lectures, workshops, seminars	Lectures, workshops, seminars	Online Modules, Teaching Junior Learners (with training), Academic Projects	Academic Projects
25	Female	R1	KKUH	No	No	Agree	Agree	Natural	Natural	Agree	Natural	Just right	Some but not enough	None and more desired	Just right	None and more desired	Some but not enough	Some but not enough	Some but not enough	Just right	None and more desired	Some but not enough	None and more desired	Some but not enough	Some but not enough	Just right	Some but not enough	None and more desired	None and more desired	None and more desired	None and more desired	None and more desired	None and more desired	Some but not enough	Some but not enough	Leadership Electives or Selective, Lectures, workshops, seminars, Quality Assessment (QA) Project	Leadership Electives or Selective	Online Modules, Teaching Junior Learners (with training), Leadership Portfolio with Self-reflections	Teaching Junior Learners (with training)
27	Male	R2	KKUH	Yes	Yes	Agree	Agree	Agree	Agree	Agree	Agree	Just right	Just right	Some but not enough	Too much	Some but not enough	Too much	Some but not enough	Just right	Just right	None and not desired	Some but not enough	None and not desired	None and more desired	None and not desired	None and more desired	None and more desired	Just right	Just right	Some but not enough	Some but not enough	Some but not enough	Just right	Just right	Just right	Behavioural Sciences	Lectures, workshops, seminars	Leadership Course	Resident Retreat
25	Male	R1	KKUH	No	No	Agree	Agree	Natural	Natural	Agree	Natural	Too much	Too much	Too much	Too much	Too much	Too much	Too much	Too much	Too much	Too much	Too much	Too much	Too much	Too much	Too much	Too much	Too much	Too much	Too much	Just right	Just right	Just right	Just right	Just right	Leadership Electives or Selective, Leadership Enrichment Experience, Evidence Based Medicine (EBM)	Leadership Electives or Selective	Leadership Mentors or Coaches, Academic Projects, Leadership Course	Leadership Course
29	Male	R4	KKUH	Yes	Yes	Agree	Agree	Agree	Agree	Agree	Agree	Just right	Just right	Just right	Some but not enough	Just right	Some but not enough	None and more desired	Just right	Just right	Too much	Just right	Just right	Some but not enough	Just right	Just right	Just right	Some but not enough	Just right	Some but not enough	Just right	Just right	Some but not enough	Just right	Just right	Leadership Electives or Selective, Leadership Enrichment Experience, Evidence Based Medicine (EBM)	Lectures, workshops, seminars	Resident Retreat, Leadership Mentors or Coaches, Teaching Junior Learners (with training)	Community Service Projects
26	Male	R1	KKUH	No	No	Agree	Agree	Natural	Natural	Natural	Natural	Some but not enough	Just right	Some but not enough	Some but not enough	Some but not enough	Just right	Some but not enough	Some but not enough	Some but not enough	Some but not enough	None and more desired	Some but not enough	Some but not enough	Some but not enough	None and more desired	Some but not enough	Some but not enough	None and more desired	Some but not enough	Some but not enough	Just right	Just right	Some but not enough	Some but not enough	Leadership Electives or Selective	Lectures, workshops, seminars	Leadership-specific Components within Clinical and Other Evaluations	Academic Projects
28	Male	R4	KKUH	No	No	Agree	Agree	Agree	Natural	Agree	Agree	Some but not enough	Just right	Just right	Some but not enough	Some but not enough	None and more desired	None and more desired	Some but not enough	Just right	Just right	Some but not enough	Just right	None and more desired	Some but not enough	Just right	None and more desired	Some but not enough	Some but not enough	Some but not enough	None and not desired	Just right	Some but not enough	Some but not enough	Just right	WADA (Weekly Academic Day Activities), Leadership Enrichment Experience, Evidence Based Medicine (EBM)	WADA (Weekly Academic Day Activities)	Online Modules, Academic Projects, Leadership Portfolio with Self-reflections	Online Modules
28	Male	R4	KKUH	Yes	Yes	Agree	Agree	Natural	Agree	Agree	Agree	Some but not enough	Just right	Some but not enough	Just right	Just right	Just right	Just right	Just right	Just right	Just right	Just right	Just right	Just right	Just right	Just right	Just right	Just right	Just right	Just right	Just right	Just right	Just right	Just right	Just right	Behavioural Sciences, Lectures, workshops, seminars, Evidence Based Medicine (EBM)	Behavioural Sciences	Resident Retreat, Online Modules, Community Service Projects	Leadership-specific Components within Clinical and Other Evaluations
26	Female	R2	KKUH	No	No	Natural	Agree	Natural	Agree	Agree	Agree	Just right	Some but not enough	Just right	Just right	Some but not enough	Just right	Just right	Some but not enough	Some but not enough	Just right	Just right	Just right	Just right	Just right	Just right	Just right	Just right	Just right	Just right	Just right	Just right	Just right	Some but not enough	Just right	Lectures, workshops, seminars, Leadership Enrichment Experience, Evidence Based Medicine (EBM)	Leadership Enrichment Experience	Leadership Mentors or Coaches, Community Service Projects, Leadership-specific Components within Clinical and Other Evaluations	Community Service Projects
29	Male	R4	KKUH	No	Yes	Agree	Agree	Agree	Agree	Agree	Natural	Some but not enough	Too much	Just right	Too much	Too much	Just right	Too much	Too much	Too much	Too much	Just right	Some but not enough	Just right	Too much	Too much	Just right	Too much	Just right	Some but not enough	Some but not enough	Just right	Some but not enough	Some but not enough	Just right	WADA (Weekly Academic Day Activities), Leadership Electives or Selective	Lectures, workshops, seminars	Resident Retreat, Leadership Mentors or Coaches, Academic Projects	Resident Retreat
28	Male	R3	KKUH	No	No	Agree	Agree	Agree	Agree	Agree	Disagree	Just right	Just right	None and not desired	Just right	Just right	Too much	Too much	Too much	Some but not enough	Just right	Some but not enough	None and more desired	Some but not enough	None and more desired	None and more desired	Just right	Some but not enough	None and more desired	Some but not enough	Too much	None and more desired	None and more desired	None and not desired	None and more desired	WADA (Weekly Academic Day Activities), Leadership Electives or Selective, Quality Assessment (QA) Project	Leadership Electives or Selective	Leadership Mentors or Coaches, Teaching Junior Learners (with training), Leadership Course	Teaching Junior Learners (with training)
26	Female	R1	KKUH	No	No	Agree	Agree	Natural	Agree	Agree	Natural	Just right	Just right	None and more desired	Some but not enough	None and more desired	Some but not enough	None and more desired	None and more desired	None and more desired	None and more desired	None and more desired	None and more desired	Some but not enough	Just right	None and more desired	Some but not enough	Some but not enough	Some but not enough	Just right	None and more desired	Just right	None and more desired	None and more desired	Just right	WADA (Weekly Academic Day Activities), Leadership Electives or Selective, Lectures, workshops, seminars	Leadership Electives or Selective	Leadership Mentors or Coaches, Leadership Course, Leadership Portfolio with Self-reflections	Leadership Mentors or Coaches
25	Female	R1	KKUH	No	No	Agree	Agree	Agree	Agree	Agree	Agree	Just right	Just right	Just right	Just right	Just right	Just right	Just right	Just right	Just right	Just right	Just right	Just right	Just right	Just right	Just right	Just right	Just right	Just right	Just right	Just right	Just right	Just right	Just right	Just right	WADA (Weekly Academic Day Activities), Leadership Electives or Selective, Lectures, workshops, seminars	Lectures, workshops, seminars	Online Modules, Leadership Mentors or Coaches, Teaching Junior Learners (with training)	Online Modules
27	Male	R2	KKUH	No	Yes	Agree	Agree	Natural	Agree	Agree	Natural	Some but not enough	Some but not enough	Some but not enough	Some but not enough	Some but not enough	Some but not enough	Some but not enough	Some but not enough	Some but not enough	Just right	Some but not enough	Some but not enough	Just right	Just right	Some but not enough	Some but not enough	Some but not enough	Some but not enough	Some but not enough	Some but not enough	Some but not enough	Some but not enough	Some but not enough	Some but not enough	WADA (Weekly Academic Day Activities), Leadership Electives or Selective, Lectures, workshops, seminars	Lectures, workshops, seminars	Online Modules, Teaching Junior Learners (with training), Leadership Course	Teaching Junior Learners (with training)
27	Male	R2	KKUH	No	Yes	Agree	Agree	Natural	Agree	Agree	Agree	Just right	Just right	Just right	Just right	None and more desired	None and more desired	None and more desired	Some but not enough	None and more desired	Some but not enough	Some but not enough	None and more desired	Some but not enough	Some but not enough	None and more desired	Some but not enough	Some but not enough	Some but not enough	Some but not enough	Some but not enough	Some but not enough	Some but not enough	Some but not enough	None and more desired	WADA (Weekly Academic Day Activities), Leadership Electives or Selective, Lectures, workshops, seminars	Leadership Electives or Selective	Leadership Mentors or Coaches, Teaching Junior Learners (with training), Leadership Course	Leadership Mentors or Coaches
28	Male	R3	KKUH	No	No	Agree	Agree	Agree	Agree	Agree	Agree	None and not desired	None and not desired	None and not desired	None and not desired	None and not desired	None and not desired	None and more desired	None and more desired	None and more desired	None and not desired	Too much	None and not desired	None and not desired	None and not desired	None and not desired	None and not desired	None and not desired	None and not desired	None and not desired	None and not desired	None and not desired	None and not desired	None and not desired	None and not desired	WADA (Weekly Academic Day Activities), Leadership Electives or Selective, Lectures, workshops, seminars	WADA (Weekly Academic Day Activities)	Leadership Mentors or Coaches, Teaching Junior Learners (with training), Leadership Course	Teaching Junior Learners (with training)
28	Female	R3	KKUH	No	No	Agree	Agree	Natural	Agree	Agree	Natural	Just right	Just right	Just right	Just right	Just right	Just right	Just right	Just right	Just right	Just right	Just right	Just right	Just right	Just right	Just right	Just right	Just right	Just right	Just right	Just right	Just right	Just right	Just right	Just right	WADA (Weekly Academic Day Activities), Leadership Electives or Selective, Lectures, workshops, seminars	Leadership Electives or Selective	Leadership Mentors or Coaches, Community Service Projects, Teaching Junior Learners (with training)	Teaching Junior Learners (with training)
28	Female	R2	KKUH	No	No	Agree	Agree	Natural	Agree	Agree	Agree	None and more desired	Some but not enough	Just right	None and more desired	Some but not enough	Just right	None and more desired	Some but not enough	Just right	None and more desired	Some but not enough	Just right	None and more desired	Some but not enough	Just right	Just right	Some but not enough	None and more desired	None and more desired	None and more desired	None and more desired	Some but not enough	Just right	None and more desired	Leadership Electives or Selective, Lectures, workshops, seminars, Leadership Enrichment Experience	Lectures, workshops, seminars	Teaching Junior Learners (with training), Leadership-specific Components within Clinical and Other Evaluations, Academic Projects	Teaching Junior Learners (with training)
25	Female	R2	Cluster 2	No	Yes	Agree	Agree	Natural	Agree	Agree	Agree	Some but not enough	Some but not enough	Some but not enough	Just right	None and more desired	None and more desired	Some but not enough	Some but not enough	Some but not enough	Some but not enough	Some but not enough	Some but not enough	Just right	Just right	Some but not enough	Just right	Some but not enough	Some but not enough	Some but not enough	Just right	Some but not enough	Some but not enough	Some but not enough	Some but not enough	WADA (Weekly Academic Day Activities), Leadership Electives or Selective, Lectures, workshops, seminars	Leadership Electives or Selective	Teaching Junior Learners (with training), Academic Projects, Leadership Course	Teaching Junior Learners (with training)
25	Female	R1	NGHA	No	Yes	Agree	Agree	Agree	Agree	Agree	Agree	Some but not enough	None and not desired	Some but not enough	None and more desired	Just right	Some but not enough	None and more desired	Some but not enough	Just right	Some but not enough	None and more desired	Just right	Just right	Some but not enough	None and more desired	None and more desired	None and more desired	None and more desired	None and more desired	Just right	None and more desired	Some but not enough	None and more desired	Some but not enough	Leadership Electives or Selective, Lectures, workshops, seminars, Leadership Enrichment Experience	Leadership Electives or Selective	Teaching Junior Learners (with training), Leadership-specific Components within Clinical and Other Evaluations, Leadership Course	Leadership Course
27	Male	R2	Cluster 2	No	No	Agree	Agree	Natural	Agree	Natural	Natural	None and more desired	None and more desired	None and more desired	None and more desired	None and more desired	None and more desired	None and more desired	None and more desired	None and more desired	None and more desired	None and more desired	None and more desired	None and more desired	None and more desired	None and more desired	None and more desired	None and more desired	None and more desired	None and more desired	None and more desired	None and more desired	None and more desired	None and more desired	None and more desired	WADA (Weekly Academic Day Activities), Leadership Electives or Selective, Lectures, workshops, seminars	Leadership Electives or Selective	Leadership Mentors or Coaches, Teaching Junior Learners (with training), Leadership Course	Leadership Mentors or Coaches
27	Female	R2	NGHA	No	No	Agree	Agree	Natural	Agree	Agree	Natural	Some but not enough	Some but not enough	None and more desired	Just right	Some but not enough	None and more desired	Just right	Just right	Some but not enough	Some but not enough	Some but not enough	Some but not enough	Just right	Some but not enough	Some but not enough	Some but not enough	Just right	Some but not enough	Some but not enough	None and more desired	Some but not enough	Some but not enough	Some but not enough	Some but not enough	Leadership Electives or Selective	Leadership Electives or Selective	Leadership Course	Leadership Course
26	Male	R3	Cluster 2	No	No	Agree	Agree	Natural	Agree	Agree	Natural	None and more desired	None and more desired	None and more desired	None and more desired	None and more desired	None and more desired	None and more desired	None and more desired	None and more desired	None and more desired	None and more desired	None and more desired	None and more desired	None and more desired	None and more desired	None and more desired	None and more desired	None and more desired	None and more desired	None and more desired	None and more desired	None and more desired	Some but not enough	Just right	WADA (Weekly Academic Day Activities), Leadership Electives or Selective, Lectures, workshops, seminars	Leadership Electives or Selective	Leadership Mentors or Coaches, Teaching Junior Learners (with training), Leadership Portfolio with Self-reflections	Leadership Mentors or Coaches
29	Female	R4	PSMMC	No	No	disagree	disagree	Disagree	Disagree	Disagree	Disagree	None and not desired	None and more desired	None and more desired	None and not desired	None and more desired	None and not desired	None and more desired	None and not desired	None and not desired	None and more desired	None and not desired	None and more desired	None and more desired	None and more desired	None and more desired	None and more desired	None and more desired	None and more desired	None and more desired	None and not desired	None and more desired	None and not desired	None and more desired	Just right	WADA (Weekly Academic Day Activities), Behavioural Sciences, Leadership Electives or Selective	Leadership Electives or Selective	Resident Retreat, Online Modules, Leadership Mentors or Coaches	Leadership Mentors or Coaches
27	Male	R2	PSMMC	No	No	Agree	Agree	Agree	Agree	Agree	Agree	None and more desired	None and more desired	Just right	Just right	None and more desired	None and more desired	None and more desired	None and more desired	None and more desired	None and more desired	None and more desired	None and more desired	None and more desired	None and more desired	None and more desired	None and more desired	None and more desired	None and more desired	None and more desired	None and more desired	None and more desired	None and more desired	None and more desired	None and more desired	WADA (Weekly Academic Day Activities), Leadership Electives or Selective, Lectures, workshops, seminars	Leadership Electives or Selective	Community Service Projects, Teaching Junior Learners (with training), Leadership Course	Teaching Junior Learners (with training)
27	Male	R3	Cluster 1	No	Yes	Agree	Agree	Natural	Agree	Agree	Agree	Some but not enough	Some but not enough	Some but not enough	Too much	None and more desired	Some but not enough	Some but not enough	Some but not enough	Some but not enough	Some but not enough	Some but not enough	None and more desired	None and more desired	None and more desired	Some but not enough	None and more desired	None and more desired	None and more desired	None and more desired	None and more desired	Some but not enough	None and more desired	None and more desired	None and more desired	WADA (Weekly Academic Day Activities), Leadership Electives or Selective, Lectures, workshops, seminars	Leadership Electives or Selective	Leadership Mentors or Coaches, Community Service Projects, Teaching Junior Learners (with training)	Leadership Mentors or Coaches
25	Female	R1	Cluster 2	Yes	Yes	Natural	Agree	Natural	Agree	Agree	Agree	Some but not enough	None and more desired	Some but not enough	Some but not enough	Some but not enough	Some but not enough	Some but not enough	Some but not enough	Some but not enough	Some but not enough	Some but not enough	Some but not enough	Some but not enough	Some but not enough	Some but not enough	Some but not enough	Some but not enough	Some but not enough	Some but not enough	Some but not enough	Some but not enough	Some but not enough	Some but not enough	Some but not enough	Leadership Electives or Selective	Leadership Electives or Selective	Leadership Course	Leadership Course
26	Female	R2	Cluster 2	Yes	No	Agree	Agree	Natural	Agree	Agree	Agree	Some but not enough	Some but not enough	Some but not enough	Some but not enough	Some but not enough	Some but not enough	Some but not enough	Some but not enough	Some but not enough	Some but not enough	Some but not enough	Some but not enough	Some but not enough	Some but not enough	Some but not enough	Some but not enough	Some but not enough	Some but not enough	Some but not enough	Some but not enough	Some but not enough	Some but not enough	Some but not enough	Some but not enough	Leadership Electives or Selective	Leadership Electives or Selective	Leadership Course	Leadership Course
28	Female	R3	PSMMC	No	No	Agree	Agree	Natural	Agree	Agree	Natural	None and more desired	None and more desired	None and more desired	None and more desired	None and more desired	None and more desired	None and more desired	None and more desired	None and more desired	None and more desired	None and more desired	None and more desired	None and more desired	None and more desired	None and more desired	None and more desired	None and more desired	None and more desired	None and more desired	None and more desired	None and more desired	None and more desired	None and more desired	None and more desired	WADA (Weekly Academic Day Activities), Leadership Electives or Selective, Lectures, workshops, seminars	Leadership Electives or Selective	Leadership Mentors or Coaches, Teaching Junior Learners (with training), Academic Projects	Leadership Mentors or Coaches
29	Male	R4	SFH	No	No	Agree	Agree	Agree	Natural	Agree	Agree	Just right	Just right	Too much	Too much	Too much	Too much	Just right	Too much	Too much	Just right	Just right	Just right	Too much	Just right	Just right	Just right	Too much	Too much	Too much	Too much	Too much	Just right	Just right	Just right	Leadership Enrichment Experience	Leadership Enrichment Experience	Teaching Junior Learners (with training), Academic Projects, Leadership Portfolio with Self-reflections	Academic Projects
29	Female	R3	KAAUH	No	No	Agree	Agree	Natural	Agree	Agree	Natural	None and more desired	None and more desired	None and more desired	None and more desired	None and more desired	None and more desired	None and more desired	None and more desired	None and more desired	None and more desired	None and more desired	None and more desired	None and more desired	None and more desired	None and more desired	None and more desired	None and more desired	None and more desired	None and more desired	None and more desired	None and more desired	None and more desired	None and more desired	None and more desired	WADA (Weekly Academic Day Activities), Behavioural Sciences, Leadership Electives or Selective	Leadership Electives or Selective	Leadership Mentors or Coaches, Community Service Projects, Teaching Junior Learners (with training)	Leadership Mentors or Coaches
29	Female	R4	SFH	No	Yes	Agree	Agree	Disagree	Agree	Agree	Natural	Some but not enough	Some but not enough	Some but not enough	Some but not enough	Some but not enough	Some but not enough	Some but not enough	Some but not enough	Some but not enough	Some but not enough	Some but not enough	Some but not enough	Some but not enough	Some but not enough	Some but not enough	Some but not enough	Some but not enough	Some but not enough	Some but not enough	Some but not enough	Some but not enough	Some but not enough	Some but not enough	Some but not enough	WADA (Weekly Academic Day Activities), Behavioural Sciences, Leadership Electives or Selective	Leadership Electives or Selective	Resident Retreat, Leadership Mentors or Coaches, Leadership Course	Leadership Mentors or Coaches
29	Female	R2	SFH	No	No	Agree	Agree	Natural	Agree	Agree	Agree	Some but not enough	Some but not enough	Some but not enough	Some but not enough	Some but not enough	Some but not enough	Some but not enough	Some but not enough	Some but not enough	Some but not enough	Some but not enough	Some but not enough	Some but not enough	Some but not enough	Some but not enough	Some but not enough	Some but not enough	Some but not enough	Some but not enough	Some but not enough	Some but not enough	Some but not enough	Some but not enough	Some but not enough	WADA (Weekly Academic Day Activities), Lectures, workshops, seminars, Quality Assessment (QA) Project	Lectures, workshops, seminars	Leadership Mentors or Coaches, Teaching Junior Learners (with training), Leadership Course	Leadership Course
29	Female	R1	Cluster 1	No	No	Agree	Agree	Agree	Agree	Agree	Agree	None and more desired	Some but not enough	None and more desired	Just right	Some but not enough	Some but not enough	None and more desired	Some but not enough	Some but not enough	Some but not enough	Some but not enough	Some but not enough	Some but not enough	Some but not enough	Some but not enough	Some but not enough	None and more desired	Some but not enough	Some but not enough	Some but not enough	Some but not enough	Some but not enough	Some but not enough	Some but not enough	WADA (Weekly Academic Day Activities), Leadership Electives or Selective, Lectures, workshops, seminars	WADA (Weekly Academic Day Activities)	Leadership Mentors or Coaches, Leadership Course, Leadership Portfolio with Self-reflections	Leadership Mentors or Coaches
31	Female	R4	Cluster 2	No	No	Agree	Agree	Natural	Agree	Agree	Agree	Some but not enough	Some but not enough	Some but not enough	Some but not enough	Some but not enough	Some but not enough	Some but not enough	Some but not enough	Some but not enough	Some but not enough	Some but not enough	Some but not enough	Some but not enough	Some but not enough	Some but not enough	Some but not enough	Some but not enough	Some but not enough	Some but not enough	Some but not enough	Some but not enough	Some but not enough	Some but not enough	Too much	WADA (Weekly Academic Day Activities), Leadership Electives or Selective, Lectures, workshops, seminars	Leadership Electives or Selective	Leadership Mentors or Coaches, Teaching Junior Learners (with training), Leadership Course	Leadership Mentors or Coaches
29	Female	R2	PSMMC	No	No	Agree	Agree	Natural	Agree	Agree	Natural	None and more desired	None and more desired	None and more desired	None and more desired	Some but not enough	None and more desired	Some but not enough	Some but not enough	None and more desired	None and more desired	None and more desired	None and more desired	Some but not enough	None and more desired	None and more desired	None and more desired	None and more desired	None and more desired	Some but not enough	None and more desired	None and more desired	None and more desired	None and more desired	None and more desired	WADA (Weekly Academic Day Activities), Leadership Electives or Selective, Lectures, workshops, seminars	Leadership Electives or Selective	Leadership Mentors or Coaches, Teaching Junior Learners (with training), Leadership Course	Leadership Mentors or Coaches
28	Male	R1	KFSHRC	No	No	Agree	Agree	Agree	Agree	Agree	Agree	Just right	Just right	Just right	Just right	Just right	Just right	Just right	Just right	Just right	Just right	Just right	Just right	Just right	Just right	Just right	Just right	Just right	Just right	Just right	Just right	Just right	Just right	Just right	Just right	WADA (Weekly Academic Day Activities), Leadership Electives or Selective, Lectures, workshops, seminars	Leadership Electives or Selective	Leadership Mentors or Coaches, Teaching Junior Learners (with training), Leadership Course	Leadership Mentors or Coaches
29	Female	R2	KKUH	No	No	Agree	Agree	Natural	Agree	Agree	Agree	Some but not enough	Some but not enough	Some but not enough	Some but not enough	Some but not enough	Some but not enough	Some but not enough	Some but not enough	Some but not enough	Some but not enough	Some but not enough	Some but not enough	Some but not enough	Some but not enough	Some but not enough	Some but not enough	Some but not enough	Some but not enough	Some but not enough	Some but not enough	Some but not enough	Some but not enough	Some but not enough	Some but not enough	WADA (Weekly Academic Day Activities), Leadership Electives or Selective, Lectures, workshops, seminars	Leadership Electives or Selective	Leadership Mentors or Coaches, Teaching Junior Learners (with training), Leadership Course	Teaching Junior Learners (with training)
29	Male	R4	NGHA	No	No	Agree	Agree	Agree	Agree	Agree	Agree	Some but not enough	Some but not enough	Some but not enough	Some but not enough	Some but not enough	Some but not enough	Some but not enough	Some but not enough	Some but not enough	Some but not enough	Some but not enough	Some but not enough	Some but not enough	Some but not enough	Some but not enough	Some but not enough	Some but not enough	Some but not enough	Some but not enough	Some but not enough	Some but not enough	Some but not enough	Some but not enough	Some but not enough	WADA (Weekly Academic Day Activities), Behavioural Sciences, Leadership Electives or Selective	WADA (Weekly Academic Day Activities)	Leadership Mentors or Coaches, Teaching Junior Learners (with training), Academic Projects	Academic Projects
31	Male	R4	PSMMC	No	Yes	Agree	Agree	Natural	Agree	Agree	Agree	Some but not enough	Some but not enough	Some but not enough	Some but not enough	Some but not enough	Some but not enough	Some but not enough	Some but not enough	Some but not enough	Some but not enough	Some but not enough	Some but not enough	Some but not enough	Some but not enough	Some but not enough	Some but not enough	Some but not enough	Some but not enough	Some but not enough	Some but not enough	Some but not enough	Some but not enough	Some but not enough	Some but not enough	Leadership Electives or Selective, Evidence Based Medicine (EBM), Quality Assessment (QA) Project	Leadership Electives or Selective	Leadership Mentors or Coaches, Leadership Course, Leadership Portfolio with Self-reflections	Leadership Mentors or Coaches
26	Male	R1	KFSHRC	No	Yes	Agree	Agree	Natural	Agree	Agree	Agree	Just right	Just right	Just right	Just right	Just right	None and more desired	None and more desired	None and more desired	None and more desired	None and more desired	None and more desired	Some but not enough	None and more desired	None and more desired	Some but not enough	None and more desired	None and more desired	Some but not enough	None and more desired	Some but not enough	Some but not enough	Some but not enough	Some but not enough	Some but not enough	WADA (Weekly Academic Day Activities), Leadership Electives or Selective, Lectures, workshops, seminars	Leadership Electives or Selective	Leadership Mentors or Coaches, Community Service Projects, Teaching Junior Learners (with training)	Leadership Mentors or Coaches
29	Male	R1	KKUH	No	No	Agree	Agree	Natural	Agree	Agree	Agree	None and more desired	None and more desired	None and more desired	None and more desired	None and more desired	None and more desired	None and more desired	None and more desired	None and more desired	None and more desired	None and more desired	None and more desired	None and more desired	None and more desired	None and more desired	None and more desired	None and more desired	None and more desired	None and more desired	None and more desired	None and more desired	None and more desired	None and more desired	None and more desired	WADA (Weekly Academic Day Activities), Leadership Electives or Selective, Quality Assessment (QA) Project	Leadership Electives or Selective	Leadership Mentors or Coaches, Community Service Projects, Teaching Junior Learners (with training)	Leadership Mentors or Coaches
29	Male	R1	KKUH	Yes	Yes	Natural	Natural	Natural	Natural	Natural	Natural	Some but not enough	Some but not enough	Some but not enough	Some but not enough	Some but not enough	Some but not enough	Some but not enough	Some but not enough	Some but not enough	Some but not enough	Some but not enough	Some but not enough	Some but not enough	Some but not enough	Some but not enough	Some but not enough	Some but not enough	Some but not enough	Some but not enough	Some but not enough	Some but not enough	Some but not enough	Some but not enough	Some but not enough	Behavioural Sciences, Lectures, workshops, seminars, Evidence Based Medicine (EBM)	Evidence Based Medicine (EBM)	Resident Retreat, Leadership Mentors or Coaches, Community Service Projects	Leadership Mentors or Coaches
27	Female	R2	KFSHRC	No	No	disagree	Natural	Natural	Natural	Disagree	Natural	None and more desired	None and more desired	Some but not enough	Some but not enough	None and more desired	Some but not enough	Some but not enough	Too much	Just right	Some but not enough	None and more desired	Some but not enough	Some but not enough	None and more desired	Some but not enough	Some but not enough	Some but not enough	Some but not enough	None and more desired	None and more desired	None and more desired	Some but not enough	Some but not enough	Some but not enough	Leadership Enrichment Experience	Lectures, workshops, seminars	Leadership-specific Components within Clinical and Other Evaluations	Leadership Mentors or Coaches
25	Female	R1	NGHA	No	No	Natural	Natural	Natural	Agree	Agree	Agree	Just right	Some but not enough	Some but not enough	Some but not enough	Some but not enough	Some but not enough	Some but not enough	Some but not enough	Some but not enough	Some but not enough	Some but not enough	Some but not enough	Some but not enough	Some but not enough	Some but not enough	Some but not enough	Some but not enough	Just right	Some but not enough	Too much	Some but not enough	Some but not enough	Just right	Just right	Behavioural Sciences, Leadership Electives or Selective, Lectures, workshops, seminars, Leadership Enrichment Experience, Evidence Based Medicine (EBM), Quality Assessment (QA) Project	Lectures, workshops, seminars	Online Modules, Leadership Mentors or Coaches, Teaching Junior Learners (with training)	Online Modules
47	Male	R2	Cluster 2	No	No	Agree	Agree	Agree	Natural	Natural	Natural	Just right	Some but not enough	Some but not enough	Some but not enough	Some but not enough	Some but not enough	Some but not enough	Some but not enough	Some but not enough	Some but not enough	Some but not enough	Some but not enough	Some but not enough	Some but not enough	Some but not enough	Some but not enough	Some but not enough	Some but not enough	Some but not enough	Some but not enough	Some but not enough	Some but not enough	Some but not enough	Some but not enough	Leadership Electives or Selective, Lectures, workshops, seminars, Quality Assessment (QA) Project	Leadership Electives or Selective	Online Modules, Leadership Course, Leadership Portfolio with Self-reflections	Leadership Course
28	Male	R1	KKUH	No	No	Agree	Agree	Natural	Agree	Agree	Agree	Some but not enough	Some but not enough	Some but not enough	Some but not enough	Some but not enough	Some but not enough	Some but not enough	Some but not enough	Some but not enough	Some but not enough	Some but not enough	Some but not enough	Some but not enough	Some but not enough	Some but not enough	Some but not enough	Some but not enough	Some but not enough	Some but not enough	Some but not enough	Some but not enough	Some but not enough	Some but not enough	Some but not enough	WADA (Weekly Academic Day Activities), Behavioural Sciences, Leadership Electives or Selective	Leadership Electives or Selective	Resident Retreat, Online Modules, Leadership Mentors or Coaches	Leadership Mentors or Coaches
27	Female	R1	KFSHRC	No	No	Agree	Agree	Natural	Agree	Agree	Agree	Some but not enough	Some but not enough	Some but not enough	Some but not enough	Some but not enough	Some but not enough	Some but not enough	Some but not enough	Some but not enough	Some but not enough	Some but not enough	Some but not enough	Some but not enough	Some but not enough	Some but not enough	Some but not enough	Some but not enough	Some but not enough	Some but not enough	Some but not enough	Some but not enough	Some but not enough	Some but not enough	Some but not enough	WADA (Weekly Academic Day Activities), Behavioural Sciences, Leadership Electives or Selective	Leadership Electives or Selective	Resident Retreat, Online Modules, Leadership Mentors or Coaches	Leadership Mentors or Coaches
29	Female	R3	Cluster 2	No	No	Natural	Natural	Natural	Natural	Agree	Agree	Some but not enough	None and more desired	Just right	Just right	Some but not enough	None and more desired	Some but not enough	None and more desired	Some but not enough	None and more desired	Some but not enough	Some but not enough	Some but not enough	Some but not enough	Some but not enough	Just right	Just right	None and more desired	Some but not enough	None and more desired	Some but not enough	None and more desired	Some but not enough	None and more desired	Behavioural Sciences, Leadership Electives or Selective, Lectures, workshops, seminars	Leadership Electives or Selective	Leadership-specific Components within Clinical and Other Evaluations, Academic Projects, Leadership Course	Leadership Course
26	Female	R2	NGHA	No	No	Agree	Agree	Agree	Agree	Agree	Agree	Just right	Too much	Too much	Just right	Just right	Some but not enough	Just right	Some but not enough	Just right	Just right	Some but not enough	Just right	Just right	Just right	Just right	Some but not enough	Some but not enough	Some but not enough	Just right	Just right	None and more desired	Some but not enough	Just right	None and more desired	Lectures, workshops, seminars, Evidence Based Medicine (EBM), Quality Assessment (QA) Project	Evidence Based Medicine (EBM)	Online Modules, Leadership Mentors or Coaches, Leadership Course	Leadership Mentors or Coaches
30	Male	R4	Cluster 1	No	No	Natural	Agree	Natural	Natural	Agree	Natural	Just right	Just right	Some but not enough	Just right	Some but not enough	None and more desired	Some but not enough	Some but not enough	Just right	Some but not enough	None and more desired	Some but not enough	Just right	Some but not enough	Some but not enough	Just right	Just right	Just right	Just right	Some but not enough	Some but not enough	Just right	Just right	Too much	WADA (Weekly Academic Day Activities), Behavioural Sciences, Lectures, workshops, seminars	WADA (Weekly Academic Day Activities)	Resident Retreat, Community Service Projects, Teaching Junior Learners (with training)	Online Modules
27	Female	R1	NGHA	No	No	Agree	Agree	Disagree	Disagree	Natural	Natural	Just right	Some but not enough	Some but not enough	Just right	None and more desired	Some but not enough	Just right	None and more desired	Some but not enough	Just right	Too much	Too much	Just right	Too much	Too much	Some but not enough	None and more desired	Some but not enough	Some but not enough	Some but not enough	Some but not enough	Some but not enough	Just right	Just right	WADA (Weekly Academic Day Activities), Lectures, workshops, seminars, Quality Assessment (QA) Project	WADA (Weekly Academic Day Activities)	Resident Retreat, Online Modules, Academic Projects	Resident Retreat
26	Male	R1	KFSHRC	No	Yes	Agree	Agree	Agree	Agree	Agree	Agree	Too much	Too much	Just right	Too much	Just right	Too much	Too much	Just right	Just right	Just right	Just right	Just right	Just right	Just right	Too much	Just right	Just right	Just right	Too much	Just right	Too much	Just right	Too much	Too much	Behavioural Sciences, Leadership Electives or Selective, Lectures, workshops, seminars, Evidence Based Medicine (EBM)	WADA (Weekly Academic Day Activities)	Resident Retreat, Online Modules, Leadership Mentors or Coaches, Community Service Projects	Academic Projects
28	Male	R2	NGHA	No	No	Agree	Agree	Agree	Agree	Agree	Agree	Just right	Too much	Some but not enough	Some but not enough	Just right	Some but not enough	Just right	Too much	Too much	Too much	Too much	Some but not enough	Some but not enough	Just right	Some but not enough	Too much	Too much	None and more desired	Some but not enough	Some but not enough	Some but not enough	Just right	Some but not enough	Just right	Behavioural Sciences, Lectures, workshops, seminars, Leadership Enrichment Experience	WADA (Weekly Academic Day Activities)	Resident Retreat, Online Modules, Community Service Projects	Resident Retreat
26	Male	R1	NGHA	No	No	Agree	Agree	Agree	Agree	Agree	Agree	Just right	Just right	Just right	Just right	Just right	Some but not enough	Some but not enough	Some but not enough	Just right	Just right	Some but not enough	Just right	None and more desired	None and more desired	Just right	None and more desired	Just right	Just right	Just right	Some but not enough	Some but not enough	Some but not enough	Some but not enough	Some but not enough	Leadership Electives or Selective, Lectures, workshops, seminars, Quality Assessment (QA) Project	Leadership Enrichment Experience	Community Service Projects, Teaching Junior Learners (with training), Academic Projects	Leadership Course
31	Male	R4	Cluster 2	No	No	Agree	Agree	Natural	Natural	Natural	Agree	Just right	Just right	Too much	Some but not enough	Some but not enough	Just right	Just right	Too much	Just right	Just right	Just right	Some but not enough	Just right	Just right	Just right	Some but not enough	Just right	None and more desired	Just right	Just right	Just right	Just right	Just right	Just right	WADA (Weekly Academic Day Activities), Leadership Electives or Selective, Lectures, workshops, seminars	Lectures, workshops, seminars	Community Service Projects, Leadership-specific Components within Clinical and Other Evaluations, Academic Projects	Academic Projects
27	Female	R2	NGHA	No	No	Agree	Agree	Agree	Agree	Natural	Natural	Just right	Some but not enough	Just right	Too much	Just right	Just right	Some but not enough	Some but not enough	Just right	Just right	Too much	Just right	Too much	Too much	None and more desired	None and more desired	None and more desired	None and more desired	Just right	Some but not enough	Just right	Some but not enough	Just right	Too much	Behavioural Sciences, Leadership Electives or Selective, Evidence Based Medicine (EBM)	Evidence Based Medicine (EBM)	Online Modules, Leadership Mentors or Coaches, Leadership Course	Leadership Mentors or Coaches
27	Female	R3	KKUH	No	No	disagree	disagree	Natural	Agree	Agree	Agree	Some but not enough	Some but not enough	Just right	Just right	Some but not enough	Some but not enough	Some but not enough	Just right	Just right	Some but not enough	Some but not enough	Just right	Just right	Some but not enough	Just right	Just right	Just right	Some but not enough	Some but not enough	Some but not enough	Some but not enough	Some but not enough	Some but not enough	Some but not enough	Leadership Electives or Selective, Lectures, workshops, seminars, Leadership Enrichment Experience	Leadership Enrichment Experience	Resident Retreat, Online Modules, Leadership Mentors or Coaches, Community Service Projects, Leadership Course	Leadership Portfolio with Self-reflections
27	Female	R1	KKUH	No	No	Agree	Agree	Natural	Agree	Agree	Agree	Just right	None and more desired	Some but not enough	None and more desired	None and more desired	Some but not enough	None and more desired	None and more desired	Some but not enough	Some but not enough	Some but not enough	None and more desired	Some but not enough	Some but not enough	None and more desired	None and more desired	None and more desired	None and more desired	None and more desired	None and more desired	None and more desired	None and more desired	None and more desired	None and more desired	Leadership Electives or Selective, Lectures, workshops, seminars, Leadership Enrichment Experience	Leadership Electives or Selective	Leadership Mentors or Coaches, Leadership Course, Leadership Portfolio with Self-reflections	Leadership Course
26	Female	R2	NGHA	No	No	Agree	Agree	Natural	Agree	Agree	Agree	Just right	Too much	Too much	Too much	Some but not enough	Too much	Too much	Too much	Too much	Just right	Some but not enough	Some but not enough	Some but not enough	Too much	Too much	Some but not enough	Some but not enough	None and more desired	Some but not enough	Just right	Just right	Just right	Just right	None and more desired	Leadership Electives or Selective, Leadership Enrichment Experience, Evidence Based Medicine (EBM)	Leadership Enrichment Experience	Online Modules, Leadership Mentors or Coaches, Academic Projects	Online Modules
26	Female	R1	Cluster 1	No	No	Agree	Agree	Agree	Agree	Agree	Agree	Just right	Too much	Just right	Some but not enough	Just right	Some but not enough	Just right	Some but not enough	Just right	Some but not enough	Just right	Some but not enough	Just right	Just right	Some but not enough	Just right	None and more desired	None and more desired	Just right	Just right	Just right	Just right	Just right	Just right	Leadership Electives or Selective, Lectures, workshops, seminars, Leadership Enrichment Experience	Leadership Enrichment Experience	Leadership Mentors or Coaches, Academic Projects, Leadership Course	Leadership Course
25	Female	R4	KKUH	No	No	Agree	Agree	Natural	Agree	Agree	Agree	Some but not enough	Some but not enough	Some but not enough	Some but not enough	Some but not enough	Some but not enough	Some but not enough	Some but not enough	Some but not enough	Some but not enough	Some but not enough	Some but not enough	Some but not enough	Some but not enough	Some but not enough	Some but not enough	Some but not enough	Some but not enough	Some but not enough	Some but not enough	Some but not enough	Some but not enough	Some but not enough	Some but not enough	WADA (Weekly Academic Day Activities), Behavioural Sciences, Leadership Electives or Selective	Leadership Electives or Selective	Resident Retreat, Online Modules, Leadership Mentors or Coaches	Leadership Mentors or Coaches
29	Female	R4	Cluster 1	Yes	Yes	Agree	Agree	Agree	Agree	Agree	Natural	Some but not enough	Just right	Too much	Too much	None and more desired	Just right	Just right	Some but not enough	Just right	Just right	Just right	Some but not enough	Just right	Just right	Some but not enough	Just right	Too much	None and more desired	Just right	Just right	Too much	Just right	Just right	None and more desired	Behavioural Sciences, Lectures, workshops, seminars, Leadership Enrichment Experience	Lectures, workshops, seminars	Leadership-specific Components within Clinical and Other Evaluations, Academic Projects, Leadership Course	Academic Projects
28	Male	R3	Cluster 1	No	No	Natural	Natural	Agree	Agree	Agree	Agree	Just right	Just right	Just right	Some but not enough	Some but not enough	Just right	Just right	Just right	Just right	Just right	Some but not enough	Just right	Some but not enough	Some but not enough	Just right	Some but not enough	Just right	Some but not enough	Some but not enough	Some but not enough	Some but not enough	Some but not enough	Some but not enough	Just right	Leadership Electives or Selective, Lectures, workshops, seminars, Evidence Based Medicine (EBM)	Evidence Based Medicine (EBM)	Online Modules, Leadership Mentors or Coaches, Teaching Junior Learners (with training)	Teaching Junior Learners (with training)
30	Female	R4	NGHA	No	No	Agree	Agree	Agree	Agree	Agree	Agree	Some but not enough	Some but not enough	Just right	Just right	Some but not enough	Just right	Just right	Some but not enough	Just right	Just right	Too much	Some but not enough	Some but not enough	Some but not enough	Just right	Some but not enough	Some but not enough	Some but not enough	Just right	Just right	Just right	Just right	Just right	Just right	WADA (Weekly Academic Day Activities), Lectures, workshops, seminars, Evidence Based Medicine (EBM)	Lectures, workshops, seminars	Online Modules, Community Service Projects, Leadership Course	Leadership Course
29	Female	R3	Cluster 1	No	No	Agree	Agree	Natural	Agree	Agree	Natural	Some but not enough	Some but not enough	Just right	Just right	Just right	Just right	Just right	Just right	Just right	Just right	Some but not enough	Some but not enough	Some but not enough	Too much	Too much	Just right	Just right	Some but not enough	Some but not enough	Just right	Just right	Just right	Just right	Some but not enough	WADA (Weekly Academic Day Activities), Evidence Based Medicine (EBM), Quality Assessment (QA) Project	Evidence Based Medicine (EBM)	Resident Retreat, Online Modules, Leadership Course	Online Modules
27	Female	R2	KFSHRC	No	No	Agree	Agree	Agree	Agree	Agree	Agree	Just right	Just right	Some but not enough	Just right	Some but not enough	Just right	Just right	Just right	Some but not enough	Just right	Some but not enough	Just right	Too much	Just right	Too much	Some but not enough	Some but not enough	None and more desired	Just right	Some but not enough	Just right	Just right	Just right	Just right	WADA (Weekly Academic Day Activities), Lectures, workshops, seminars, Leadership Enrichment Experience	Leadership Enrichment Experience	Resident Retreat, Online Modules, Leadership-specific Components within Clinical and Other Evaluations	Online Modules
30	Male	R4	Cluster 2	No	No	Agree	Agree	Agree	Agree	Natural	Natural	Just right	Just right	Just right	Some but not enough	Just right	Just right	Just right	Too much	Too much	Just right	Too much	Some but not enough	Just right	Too much	Too much	None and more desired	None and more desired	None and more desired	Just right	Just right	Too much	Just right	Too much	Just right	Leadership Electives or Selective, Lectures, workshops, seminars, Leadership Enrichment Experience	Leadership Enrichment Experience	Online Modules, Community Service Projects, Teaching Junior Learners (with training)	Online Modules
28	Female	R3	Cluster 2	No	No	Agree	Agree	Natural	Agree	Agree	Natural	Just right	Just right	Some but not enough	Just right	Just right	Just right	Just right	Too much	Some but not enough	Just right	Some but not enough	Just right	Just right	Just right	Some but not enough	Some but not enough	Just right	Some but not enough	Just right	Just right	Some but not enough	Some but not enough	Some but not enough	Some but not enough	Lectures, workshops, seminars, Evidence Based Medicine (EBM), Quality Assessment (QA) Project	Evidence Based Medicine (EBM)	Resident Retreat, Online Modules, Academic Projects	Academic Projects
27	Female	R2	KAAUH	No	No	Agree	Agree	Natural	Agree	Natural	Natural	Just right	Too much	Too much	Too much	Some but not enough	Too much	Just right	Just right	Some but not enough	Just right	Just right	Too much	Some but not enough	Too much	Too much	Some but not enough	Too much	Too much	Too much	Too much	Too much	Just right	Some but not enough	Just right	WADA (Weekly Academic Day Activities), Leadership Electives or Selective, Lectures, workshops, seminars	WADA (Weekly Academic Day Activities)	Resident Retreat, Online Modules, Academic Projects	Resident Retreat
29	Female	R4	PSMMC	No	No	Agree	Agree	Natural	Agree	Agree	Agree	Just right	Just right	Just right	Too much	Too much	Just right	Some but not enough	Too much	Just right	Just right	Some but not enough	Too much	Too much	Some but not enough	Just right	Just right	Just right	Just right	Just right	Too much	Some but not enough	Too much	Just right	Just right	Leadership Electives or Selective, Lectures, workshops, seminars, Evidence Based Medicine (EBM)	Evidence Based Medicine (EBM)	Resident Retreat, Online Modules, Teaching Junior Learners (with training)	Online Modules
26	Female	R1	PSMMC	No	No	Agree	Agree	Agree	Agree	Agree	Agree	Just right	Just right	Just right	Too much	Too much	Just right	Some but not enough	Some but not enough	Just right	Too much	Too much	Some but not enough	Some but not enough	Just right	Just right	Some but not enough	Too much	Some but not enough	Too much	Just right	Some but not enough	Some but not enough	Some but not enough	Some but not enough	Lectures, workshops, seminars, Evidence Based Medicine (EBM), Quality Assessment (QA) Project	Evidence Based Medicine (EBM)	Online Modules, Teaching Junior Learners (with training), Academic Projects	Online Modules
28	Female	R3	NGHA	No	No	Agree	Agree	Agree	Agree	Agree	Agree	Just right	Some but not enough	Some but not enough	Some but not enough	Just right	Just right	Some but not enough	Some but not enough	Just right	Some but not enough	Too much	None and more desired	Just right	Some but not enough	Just right	Some but not enough	Just right	None and more desired	Just right	Some but not enough	Just right	Some but not enough	Some but not enough	Some but not enough	Behavioural Sciences, Leadership Electives or Selective, Leadership Enrichment Experience	Leadership Enrichment Experience	Online Modules, Teaching Junior Learners (with training), Leadership Course	Teaching Junior Learners (with training)
25	Female	R1	Cluster 1	Yes	Yes	Agree	Agree	Agree	Agree	Agree	Agree	Just right	Just right	Too much	Too much	Just right	Just right	Just right	Just right	Just right	Just right	Just right	Just right	Just right	Just right	Just right	Some but not enough	None and more desired	Some but not enough	Some but not enough	Some but not enough	Just right	Just right	Just right	Some but not enough	Quality Assessment (QA) Project	Leadership Electives or Selective	Leadership Portfolio with Self-reflections	Leadership Portfolio with Self-reflections
26	Male	R3	KFSHRC	Yes	Yes	Natural	Natural	Natural	Natural	Agree	Agree	Too much	Just right	Just right	Just right	Just right	Just right	Just right	Just right	Just right	Just right	Just right	Just right	Just right	Just right	Just right	Just right	Just right	Just right	Just right	Just right	Just right	Just right	Just right	Just right	Quality Assessment (QA) Project	Quality Assessment (QA) Project	Resident Retreat	Leadership Portfolio with Self-reflections
29	Male	R4	NGHA	Yes	Yes	Agree	Agree	Agree	Agree	Agree	Agree	Too much	Too much	None and more desired	None and more desired	None and not desired	None and not desired	None and not desired	Just right	None and not desired	None and more desired	Too much	None and not desired	Too much	Too much	Too much	Too much	Just right	None and not desired	Just right	Just right	Just right	Just right	Just right	Just right	Quality Assessment (QA) Project	Quality Assessment (QA) Project	Leadership Portfolio with Self-reflections	Leadership Portfolio with Self-reflections
25	Female	R2	Cluster 2	Yes	Yes	Agree	Agree	Agree	Agree	Agree	Agree	Too much	Too much	None and not desired	Just right	Just right	None and not desired	None and not desired	None and not desired	Just right	Just right	Just right	Just right	Just right	None and not desired	Just right	Too much	Too much	Some but not enough	Some but not enough	Too much	Just right	Just right	Just right	Just right	Quality Assessment (QA) Project	Leadership Enrichment Experience	Community Service Projects, Leadership Course, Leadership Portfolio with Self-reflections	Resident Retreat
32	Male	R4	PSMMC	No	Yes	disagree	Natural	Agree	Agree	Agree	Agree	Just right	Some but not enough	Just right	Just right	Too much	Too much	Some but not enough	Some but not enough	Too much	Just right	Too much	Too much	Just right	Just right	Just right	Just right	Just right	Just right	Just right	Just right	Just right	Just right	Just right	Just right	Evidence Based Medicine (EBM), Quality Assessment (QA) Project	Quality Assessment (QA) Project	Academic Projects, Leadership Course, Leadership Portfolio with Self-reflections	Leadership Portfolio with Self-reflections
28	Female	R3	KKUH	Yes	Yes	Agree	Agree	Agree	Agree	Agree	Agree	Just right	Just right	Just right	Just right	Just right	Just right	Just right	Just right	Just right	Too much	Some but not enough	Some but not enough	Some but not enough	Some but not enough	Some but not enough	None and not desired	None and not desired	Some but not enough	Some but not enough	Some but not enough	Some but not enough	Some but not enough	Some but not enough	Some but not enough	Evidence Based Medicine (EBM), Quality Assessment (QA) Project	Evidence Based Medicine (EBM)	Community Service Projects	Teaching Junior Learners (with training)
25	Male	R4	SFH	Yes	Yes	Agree	Agree	Agree	Agree	Agree	Natural	Just right	Just right	Just right	Just right	Just right	Just right	Too much	Some but not enough	Some but not enough	Some but not enough	Some but not enough	None and more desired	Too much	None and more desired	Too much	Too much	Too much	Too much	Too much	Too much	Just right	Too much	Too much	Too much	Quality Assessment (QA) Project	Quality Assessment (QA) Project	Leadership Mentors or Coaches, Community Service Projects, Teaching Junior Learners (with training), Leadership-specific Components within Clinical and Other Evaluations, Leadership Course	Leadership Course
27	Male	R1	KAAUH	Yes	Yes	Agree	Agree	Agree	Agree	Agree	Agree	Too much	Too much	Just right	Just right	Just right	Too much	Too much	Too much	Just right	Just right	Just right	Just right	Just right	Just right	Just right	Just right	Just right	Just right	Just right	Just right	Just right	Too much	Too much	Some but not enough	Quality Assessment (QA) Project	Quality Assessment (QA) Project	Resident Retreat, Online Modules, Leadership Mentors or Coaches, Leadership-specific Components within Clinical and Other Evaluations, Academic Projects, Leadership Course	Leadership Course
25	Female	R4	PSMMC	Yes	Yes	Natural	Agree	Agree	Agree	Agree	Agree	Just right	Just right	Just right	Just right	Just right	Just right	Just right	Just right	Just right	Just right	Just right	Just right	Just right	Just right	Just right	Just right	Just right	Just right	Just right	Just right	Just right	Just right	Just right	Just right	Behavioural Sciences, Leadership Electives or Selective, Lectures, workshops, seminars, Leadership Enrichment Experience, Evidence Based Medicine (EBM), Quality Assessment (QA) Project	Lectures, workshops, seminars	Online Modules, Leadership Mentors or Coaches, Academic Projects, Leadership Course, Leadership Portfolio with Self-reflections	Leadership-specific Components within Clinical and Other Evaluations
25	Female	R1	NGHA	Yes	No	Agree	Agree	Agree	Agree	Agree	Agree	Just right	Just right	Just right	Just right	Some but not enough	Some but not enough	Some but not enough	Just right	Just right	Just right	Just right	Just right	Just right	Just right	Just right	Just right	Just right	Just right	Just right	Just right	Just right	Too much	Too much	Just right	WADA (Weekly Academic Day Activities), Leadership Electives or Selective, Lectures, workshops, seminars, Leadership Enrichment Experience, Evidence Based Medicine (EBM), Quality Assessment (QA) Project	Leadership Electives or Selective	Resident Retreat, Leadership Mentors or Coaches, Community Service Projects, Teaching Junior Learners (with training), Leadership Portfolio with Self-reflections	Online Modules
28	Male	R3	Cluster 2	Yes	Yes	Agree	Agree	Agree	Agree	Agree	Agree	Just right	Just right	Just right	Just right	Just right	Just right	Just right	Just right	Too much	Too much	Too much	Too much	Too much	Just right	Just right	Just right	Just right	Just right	Just right	Just right	Just right	Just right	Just right	Just right	WADA (Weekly Academic Day Activities), Leadership Electives or Selective, Lectures, workshops, seminars, Leadership Enrichment Experience, Quality Assessment (QA) Project	Leadership Enrichment Experience	Leadership Mentors or Coaches, Community Service Projects, Teaching Junior Learners (with training), Leadership-specific Components within Clinical and Other Evaluations, Academic Projects	Leadership Mentors or Coaches
30	Female	R4	Cluster 1	No	No	Agree	Agree	Natural	Agree	Agree	Agree	Some but not enough	Some but not enough	Some but not enough	Some but not enough	Some but not enough	Some but not enough	Some but not enough	Some but not enough	Some but not enough	Some but not enough	Some but not enough	Some but not enough	Some but not enough	Some but not enough	Some but not enough	Some but not enough	Some but not enough	Some but not enough	Some but not enough	Some but not enough	Some but not enough	Some but not enough	Some but not enough	Some but not enough	WADA (Weekly Academic Day Activities), Leadership Electives or Selective, Lectures, workshops, seminars	Leadership Electives or Selective	Leadership Mentors or Coaches, Teaching Junior Learners (with training), Leadership Course	Leadership Mentors or Coaches
27	Female	R3	Cluster 1	Yes	Yes	Agree	Agree	Agree	Natural	Natural	Natural	Too much	Just right	Just right	Just right	Just right	Just right	Just right	Just right	Just right	Just right	Just right	Just right	Just right	Just right	Just right	Just right	Just right	Just right	Just right	Just right	Just right	Just right	Just right	Just right	WADA (Weekly Academic Day Activities), Behavioural Sciences, Leadership Electives or Selective, Lectures, workshops, seminars, Leadership Enrichment Experience, Evidence Based Medicine (EBM), Quality Assessment (QA) Project	Leadership Enrichment Experience	Online Modules, Teaching Junior Learners (with training), Leadership Course, Leadership Portfolio with Self-reflections	Leadership Portfolio with Self-reflections
25	Female	R1	Cluster 1	Yes	Yes	Natural	Natural	Natural	Natural	Natural	Natural	Some but not enough	Some but not enough	None and not desired	None and more desired	Some but not enough	Too much	Some but not enough	Some but not enough	Just right	None and not desired	None and more desired	None and more desired	None and more desired	None and more desired	None and more desired	None and more desired	Some but not enough	None and more desired	None and more desired	None and more desired	None and more desired	None and more desired	None and more desired	None and more desired	Behavioural Sciences	Leadership Electives or Selective	Online Modules	Online Modules
27	Male	R2	Cluster 2	Yes	No	Natural	Natural	Natural	Agree	Natural	Natural	Just right	Some but not enough	Some but not enough	Some but not enough	Some but not enough	Some but not enough	Some but not enough	Some but not enough	Some but not enough	Some but not enough	Some but not enough	Some but not enough	Some but not enough	Some but not enough	None and more desired	Some but not enough	Some but not enough	Some but not enough	Some but not enough	Some but not enough	Some but not enough	Some but not enough	Some but not enough	Some but not enough	Behavioural Sciences	Leadership Electives or Selective	Online Modules	Leadership Portfolio with Self-reflections
27	Female	R2	KFSHRC	Yes	Yes	Natural	Natural	Agree	Natural	Natural	Agree	Just right	Some but not enough	None and more desired	Some but not enough	Some but not enough	Some but not enough	Some but not enough	None and more desired	Some but not enough	None and more desired	Some but not enough	None and more desired	None and more desired	Just right	Some but not enough	None and more desired	None and more desired	None and more desired	None and more desired	Just right	None and more desired	Just right	Just right	Just right	Behavioural Sciences	Behavioural Sciences	Leadership-specific Components within Clinical and Other Evaluations	Leadership-specific Components within Clinical and Other Evaluations
26	Male	R1	PSMMC	No	No	Natural	Natural	Natural	Natural	Natural	Natural	None and more desired	None and more desired	Some but not enough	None and not desired	None and more desired	Just right	Just right	Just right	None and more desired	None and more desired	None and more desired	None and more desired	Just right	Just right	Just right	Just right	Just right	Just right	None and more desired	Just right	None and more desired	None and more desired	None and more desired	None and more desired	WADA (Weekly Academic Day Activities)	Behavioural Sciences	Community Service Projects	Leadership Mentors or Coaches
27	Female	R2	KAAUH	Yes	Yes	Natural	Natural	Natural	Natural	Natural	Disagree	Just right	None and more desired	Just right	None and more desired	Just right	Just right	Just right	Just right	Just right	Some but not enough	Some but not enough	None and more desired	Just right	Just right	Just right	Some but not enough	Just right	Just right	Too much	None and more desired	Some but not enough	Too much	Too much	None and not desired	WADA (Weekly Academic Day Activities)	Lectures, workshops, seminars	Academic Projects	Community Service Projects
28	Female	R4	KKUH	No	No	Agree	Agree	Natural	Agree	Agree	Agree	Some but not enough	Some but not enough	Some but not enough	Some but not enough	Some but not enough	Some but not enough	Some but not enough	Some but not enough	Some but not enough	Some but not enough	Some but not enough	Some but not enough	Some but not enough	Some but not enough	Some but not enough	Some but not enough	Some but not enough	Some but not enough	Some but not enough	Some but not enough	Some but not enough	Some but not enough	Some but not enough	Some but not enough	WADA (Weekly Academic Day Activities), Behavioural Sciences, Leadership Electives or Selective	Leadership Electives or Selective	Leadership Mentors or Coaches, Teaching Junior Learners (with training), Leadership Course	Leadership Mentors or Coaches
27	Male	R3	KKUH	No	No	Agree	Agree	Natural	Agree	Agree	Agree	Just right	Some but not enough	Just right	Some but not enough	Just right	Some but not enough	Just right	Some but not enough	Just right	Just right	Just right	Just right	Just right	Just right	Just right	Just right	Just right	Just right	Just right	Just right	Just right	Just right	Just right	Just right	WADA (Weekly Academic Day Activities), Leadership Electives or Selective, Lectures, workshops, seminars	Leadership Electives or Selective	Leadership Mentors or Coaches, Leadership-specific Components within Clinical and Other Evaluations, Academic Projects	Leadership Portfolio with Self-reflections
26	Male	R2	KKUH	No	No	Agree	Agree	Natural	Agree	Agree	Agree	Some but not enough	Some but not enough	Some but not enough	Some but not enough	Some but not enough	Some but not enough	Some but not enough	Some but not enough	Some but not enough	Some but not enough	Some but not enough	Some but not enough	Some but not enough	Some but not enough	Some but not enough	Some but not enough	Some but not enough	Some but not enough	Some but not enough	Some but not enough	Some but not enough	Some but not enough	Some but not enough	Some but not enough	WADA (Weekly Academic Day Activities), Leadership Electives or Selective, Lectures, workshops, seminars	Leadership Electives or Selective	Leadership Mentors or Coaches, Teaching Junior Learners (with training), Leadership Course	Teaching Junior Learners (with training)
25	Female	R1	KKUH	No	No	Agree	Agree	Agree	Agree	Agree	Agree	Some but not enough	Some but not enough	Some but not enough	Some but not enough	Some but not enough	Some but not enough	Some but not enough	Some but not enough	Some but not enough	Some but not enough	Some but not enough	Some but not enough	Some but not enough	Some but not enough	Some but not enough	Some but not enough	Some but not enough	Some but not enough	Some but not enough	Some but not enough	Some but not enough	Some but not enough	Some but not enough	Some but not enough	WADA (Weekly Academic Day Activities), Leadership Electives or Selective, Lectures, workshops, seminars	Leadership Electives or Selective	Leadership Mentors or Coaches, Teaching Junior Learners (with training), Leadership Course	Leadership Mentors or Coaches
29	Female	R4	PSMMC	No	No	Agree	Agree	Natural	Natural	Agree	Natural	Some but not enough	Just right	None and more desired	Some but not enough	Some but not enough	Some but not enough	Some but not enough	Some but not enough	Some but not enough	Some but not enough	Some but not enough	Some but not enough	Some but not enough	Some but not enough	Some but not enough	Some but not enough	Some but not enough	Some but not enough	Some but not enough	Some but not enough	Some but not enough	Some but not enough	Some but not enough	Some but not enough	WADA (Weekly Academic Day Activities), Leadership Electives or Selective, Lectures, workshops, seminars	WADA (Weekly Academic Day Activities)	Leadership Mentors or Coaches, Teaching Junior Learners (with training), Leadership Course	Leadership Course
27	Male	R3	PSMMC	No	Yes	Agree	Agree	Agree	Agree	Agree	Agree	Just right	Just right	Just right	Just right	Just right	Just right	Just right	Just right	Just right	Just right	Just right	Just right	Just right	Just right	Just right	Just right	Just right	Just right	Just right	Just right	Just right	Just right	Just right	Just right	WADA (Weekly Academic Day Activities), Leadership Electives or Selective, Lectures, workshops, seminars	WADA (Weekly Academic Day Activities)	Leadership Mentors or Coaches, Teaching Junior Learners (with training), Leadership Course	Teaching Junior Learners (with training)
27	Male	R2	PSMMC	No	Yes	Agree	Agree	Natural	Agree	Agree	Agree	Some but not enough	Just right	Some but not enough	Just right	Some but not enough	Just right	Some but not enough	Just right	Some but not enough	Just right	Some but not enough	Just right	Some but not enough	Just right	Some but not enough	Just right	Just right	Just right	Some but not enough	Just right	Just right	Some but not enough	Some but not enough	Some but not enough	WADA (Weekly Academic Day Activities), Behavioural Sciences, Leadership Electives or Selective	Leadership Electives or Selective	Online Modules, Leadership Mentors or Coaches, Community Service Projects	Leadership Mentors or Coaches
25	Female	R1	PSMMC	No	No	Agree	Agree	Natural	Agree	Agree	Agree	None and more desired	None and more desired	Some but not enough	Just right	Some but not enough	Some but not enough	Just right	None and more desired	Some but not enough	Some but not enough	Some but not enough	Some but not enough	Just right	Just right	Just right	Some but not enough	Some but not enough	Some but not enough	Some but not enough	Some but not enough	Some but not enough	Some but not enough	Some but not enough	Some but not enough	WADA (Weekly Academic Day Activities), Leadership Electives or Selective, Lectures, workshops, seminars	Leadership Electives or Selective	Academic Projects, Leadership Course, Leadership Portfolio with Self-reflections	Leadership Course
26	Female	R1	KAAUH	No	No	Agree	Agree	Agree	Agree	Agree	Agree	Just right	Just right	Some but not enough	Just right	Some but not enough	Some but not enough	Some but not enough	Some but not enough	Some but not enough	Some but not enough	Some but not enough	Some but not enough	Some but not enough	Some but not enough	Some but not enough	Some but not enough	Some but not enough	Some but not enough	Some but not enough	Some but not enough	Some but not enough	Some but not enough	Some but not enough	Some but not enough	WADA (Weekly Academic Day Activities), Behavioural Sciences, Leadership Electives or Selective	Leadership Electives or Selective	Resident Retreat, Online Modules, Leadership Mentors or Coaches	Leadership Mentors or Coaches
27	Male	R2	KFSHRC	Yes	Yes	Agree	Agree	Natural	Agree	Agree	Agree	Some but not enough	Some but not enough	Some but not enough	Just right	Some but not enough	Some but not enough	Just right	Just right	Just right	Just right	Just right	Just right	Just right	Just right	Just right	Just right	Just right	Just right	Just right	Just right	Just right	Just right	Just right	Just right	WADA (Weekly Academic Day Activities), Leadership Electives or Selective, Lectures, workshops, seminars	Leadership Electives or Selective	Leadership Mentors or Coaches, Teaching Junior Learners (with training), Leadership Course	Leadership Course
28	Male	R4	Cluster 1	No	No	Agree	Agree	Natural	Agree	Agree	Agree	Some but not enough	Some but not enough	Some but not enough	Just right	Some but not enough	Some but not enough	Just right	Some but not enough	Just right	Some but not enough	Just right	Just right	Some but not enough	Some but not enough	Some but not enough	Some but not enough	Some but not enough	Some but not enough	Some but not enough	Some but not enough	Some but not enough	Some but not enough	Some but not enough	Some but not enough	WADA (Weekly Academic Day Activities), Leadership Electives or Selective, Lectures, workshops, seminars	Leadership Electives or Selective	Leadership Mentors or Coaches, Teaching Junior Learners (with training), Leadership Course	Teaching Junior Learners (with training)
25	Female	R1	Cluster 1	No	No	Agree	Agree	Natural	Agree	Agree	Agree	None and more desired	Some but not enough	Just right	None and more desired	Some but not enough	Just right	None and more desired	None and more desired	None and more desired	None and more desired	None and more desired	None and more desired	None and more desired	None and more desired	None and more desired	None and more desired	None and more desired	Some but not enough	Some but not enough	Some but not enough	Some but not enough	Some but not enough	None and more desired	None and more desired	WADA (Weekly Academic Day Activities), Leadership Electives or Selective, Lectures, workshops, seminars	Leadership Electives or Selective	Leadership Mentors or Coaches, Teaching Junior Learners (with training), Leadership Course	Leadership Mentors or Coaches
28	Female	R2	Cluster 2	No	No	Agree	Agree	Natural	Agree	Agree	Agree	Some but not enough	Some but not enough	Some but not enough	Some but not enough	None and more desired	None and more desired	None and more desired	None and more desired	None and more desired	None and more desired	None and more desired	None and more desired	None and more desired	None and more desired	None and more desired	Just right	Just right	Just right	Just right	Just right	Just right	Just right	Just right	Just right	WADA (Weekly Academic Day Activities), Leadership Electives or Selective, Lectures, workshops, seminars	Leadership Electives or Selective	Leadership Mentors or Coaches, Teaching Junior Learners (with training), Leadership Course	Leadership Mentors or Coaches
28	Male	R3	Cluster 2	No	No	Agree	Agree	Natural	Agree	Agree	Agree	Just right	Just right	Just right	Just right	None and more desired	None and more desired	None and more desired	None and more desired	None and more desired	None and more desired	None and more desired	None and more desired	None and more desired	None and more desired	None and more desired	None and more desired	None and more desired	Some but not enough	Some but not enough	Some but not enough	Some but not enough	Some but not enough	Some but not enough	Some but not enough	WADA (Weekly Academic Day Activities), Leadership Electives or Selective, Lectures, workshops, seminars	Leadership Electives or Selective	Leadership Mentors or Coaches, Teaching Junior Learners (with training), Leadership Course	Leadership Mentors or Coaches
29	Male	R4	PSMMC	No	No	Agree	Agree	Natural	Agree	Agree	Agree	None and more desired	None and more desired	None and more desired	None and more desired	None and more desired	None and more desired	None and more desired	None and more desired	None and more desired	None and more desired	None and more desired	None and more desired	None and more desired	None and more desired	None and more desired	None and more desired	None and more desired	None and more desired	None and more desired	Some but not enough	Some but not enough	Some but not enough	Some but not enough	Some but not enough	WADA (Weekly Academic Day Activities), Leadership Electives or Selective, Lectures, workshops, seminars	Leadership Electives or Selective	Leadership Mentors or Coaches, Teaching Junior Learners (with training), Leadership Course	Leadership Mentors or Coaches
26	Male	R1	KKUH	No	No	Agree	Agree	Natural	Agree	Agree	Agree	None and more desired	None and more desired	None and more desired	None and more desired	None and more desired	None and more desired	None and more desired	None and more desired	None and more desired	Some but not enough	Some but not enough	Some but not enough	Some but not enough	Some but not enough	Some but not enough	Just right	Just right	Just right	Just right	Just right	Just right	Just right	Some but not enough	Some but not enough	WADA (Weekly Academic Day Activities), Leadership Electives or Selective, Lectures, workshops, seminars	Leadership Electives or Selective	Leadership Mentors or Coaches, Teaching Junior Learners (with training), Leadership Course	Leadership Mentors or Coaches
25	Female	R2	KAAUH	No	No	Agree	Agree	Natural	Agree	Agree	Agree	Some but not enough	Some but not enough	Some but not enough	Some but not enough	Some but not enough	Some but not enough	Some but not enough	Some but not enough	Some but not enough	None and more desired	None and more desired	None and more desired	None and more desired	None and more desired	None and more desired	None and more desired	None and more desired	Some but not enough	Some but not enough	Some but not enough	Some but not enough	Some but not enough	Some but not enough	Some but not enough	WADA (Weekly Academic Day Activities), Leadership Electives or Selective, Lectures, workshops, seminars	Leadership Electives or Selective	Leadership Mentors or Coaches, Teaching Junior Learners (with training), Leadership Course	Leadership Mentors or Coaches
27	Male	R3	SFH	No	No	Agree	Agree	Natural	Agree	Agree	Agree	Just right	Just right	Just right	Just right	Just right	Some but not enough	Some but not enough	Some but not enough	Some but not enough	Some but not enough	Some but not enough	Some but not enough	Some but not enough	Some but not enough	Some but not enough	Some but not enough	Some but not enough	Some but not enough	Some but not enough	Some but not enough	Some but not enough	Some but not enough	Some but not enough	Some but not enough	WADA (Weekly Academic Day Activities), Leadership Electives or Selective, Lectures, workshops, seminars	Leadership Electives or Selective	Leadership Mentors or Coaches, Teaching Junior Learners (with training), Leadership Course	Leadership Mentors or Coaches
28	Female	R4	NGHA	No	No	Agree	Agree	Natural	Agree	Agree	Agree	None and more desired	None and more desired	None and more desired	None and more desired	None and more desired	Some but not enough	Some but not enough	Some but not enough	None and more desired	None and more desired	None and more desired	None and more desired	None and more desired	None and more desired	None and more desired	None and more desired	None and more desired	None and more desired	Some but not enough	Some but not enough	Some but not enough	Some but not enough	Some but not enough	None and more desired	WADA (Weekly Academic Day Activities), Leadership Electives or Selective, Lectures, workshops, seminars	Leadership Electives or Selective	Leadership Mentors or Coaches, Teaching Junior Learners (with training), Leadership Course	Leadership Mentors or Coaches
26	Male	R1	KFSHRC	No	No	Agree	Agree	Natural	Agree	Agree	Agree	Some but not enough	Some but not enough	Some but not enough	Some but not enough	Some but not enough	Some but not enough	Just right	Just right	Just right	Just right	Just right	Just right	Some but not enough	Some but not enough	Some but not enough	Some but not enough	Just right	Just right	Just right	Just right	Some but not enough	Some but not enough	Some but not enough	Some but not enough	WADA (Weekly Academic Day Activities), Leadership Electives or Selective, Lectures, workshops, seminars	Leadership Electives or Selective	Leadership Mentors or Coaches, Teaching Junior Learners (with training), Leadership Course	Leadership Mentors or Coaches
27	Female	R2	PSMMC	No	No	Agree	Agree	Natural	Agree	Agree	Agree	None and more desired	None and more desired	None and more desired	Some but not enough	Some but not enough	None and more desired	None and more desired	Some but not enough	Some but not enough	None and more desired	Some but not enough	Some but not enough	None and more desired	None and more desired	None and more desired	None and more desired	None and more desired	Some but not enough	None and more desired	Some but not enough	Some but not enough	Some but not enough	Some but not enough	None and more desired	WADA (Weekly Academic Day Activities), Leadership Electives or Selective, Lectures, workshops, seminars	Leadership Electives or Selective	Leadership Mentors or Coaches, Teaching Junior Learners (with training), Leadership Course	Leadership Mentors or Coaches
28	Female	R3	KKUH	No	No	Agree	Agree	Natural	Agree	Agree	Agree	None and more desired	None and more desired	Some but not enough	Some but not enough	Just right	Just right	Just right	None and more desired	Some but not enough	Some but not enough	Some but not enough	Some but not enough	Some but not enough	Some but not enough	None and more desired	None and more desired	None and more desired	None and more desired	Some but not enough	None and more desired	None and more desired	Just right	Just right	None and more desired	WADA (Weekly Academic Day Activities), Leadership Electives or Selective, Lectures, workshops, seminars	Leadership Electives or Selective	Leadership Mentors or Coaches, Teaching Junior Learners (with training), Leadership Course	Leadership Mentors or Coaches
29	Male	R4	KAAUH	No	No	Agree	Agree	Natural	Agree	Agree	Agree	None and more desired	None and more desired	Some but not enough	Some but not enough	Some but not enough	Some but not enough	Some but not enough	Some but not enough	None and more desired	None and more desired	None and more desired	None and more desired	None and more desired	None and more desired	None and more desired	Some but not enough	Some but not enough	Some but not enough	Some but not enough	Some but not enough	Some but not enough	Just right	Just right	Some but not enough	WADA (Weekly Academic Day Activities), Leadership Electives or Selective, Lectures, workshops, seminars	Leadership Electives or Selective	Leadership Mentors or Coaches, Teaching Junior Learners (with training), Leadership Course	Leadership Mentors or Coaches
24	Male	R1	NGHA	No	No	Agree	Agree	Natural	Agree	Agree	Agree	Some but not enough	Some but not enough	Some but not enough	None and more desired	None and more desired	None and more desired	None and more desired	None and more desired	None and more desired	None and more desired	None and more desired	None and more desired	None and more desired	Some but not enough	Some but not enough	Some but not enough	Some but not enough	Just right	Just right	Just right	Some but not enough	None and more desired	None and more desired	None and more desired	WADA (Weekly Academic Day Activities), Leadership Electives or Selective, Lectures, workshops, seminars	Leadership Electives or Selective	Leadership Mentors or Coaches, Teaching Junior Learners (with training), Leadership Course	Leadership Mentors or Coaches
25	Female	R2	SFH	No	No	Agree	Agree	Natural	Agree	Agree	Agree	Just right	Just right	Just right	Just right	Just right	Just right	Just right	Just right	Just right	Some but not enough	Some but not enough	Some but not enough	Some but not enough	Some but not enough	Some but not enough	Some but not enough	Some but not enough	Some but not enough	Some but not enough	Some but not enough	None and more desired	None and more desired	None and more desired	None and more desired	WADA (Weekly Academic Day Activities), Leadership Electives or Selective, Lectures, workshops, seminars	Leadership Electives or Selective	Leadership Mentors or Coaches, Teaching Junior Learners (with training), Leadership Course	Leadership Mentors or Coaches
26	Female	R3	KAAUH	No	No	Agree	Agree	Natural	Agree	Agree	Agree	None and more desired	None and more desired	None and more desired	None and more desired	None and more desired	None and more desired	Some but not enough	Some but not enough	Some but not enough	Some but not enough	Some but not enough	Some but not enough	Some but not enough	Some but not enough	Some but not enough	Just right	Just right	None and more desired	None and more desired	None and more desired	None and more desired	None and more desired	None and more desired	None and more desired	WADA (Weekly Academic Day Activities), Leadership Electives or Selective, Lectures, workshops, seminars	Leadership Electives or Selective	Leadership Mentors or Coaches, Teaching Junior Learners (with training), Leadership Course	Leadership Mentors or Coaches
27	Male	R3	KAAUH	No	No	Agree	Agree	Natural	Agree	Agree	Agree	None and more desired	None and more desired	None and more desired	None and more desired	None and more desired	None and more desired	None and more desired	None and more desired	None and more desired	None and more desired	Some but not enough	Some but not enough	Some but not enough	Some but not enough	Some but not enough	Some but not enough	Some but not enough	Some but not enough	Some but not enough	Some but not enough	Some but not enough	Some but not enough	Some but not enough	Some but not enough	WADA (Weekly Academic Day Activities), Leadership Electives or Selective, Lectures, workshops, seminars	Leadership Electives or Selective	Leadership Mentors or Coaches, Teaching Junior Learners (with training), Leadership Course	Leadership Mentors or Coaches
29	Female	R4	KKUH	No	No	Agree	Agree	Natural	Agree	Agree	Agree	Some but not enough	Some but not enough	Some but not enough	Some but not enough	Some but not enough	Some but not enough	Some but not enough	Some but not enough	Some but not enough	Some but not enough	Some but not enough	None and more desired	None and more desired	None and more desired	None and more desired	None and more desired	Just right	Just right	Just right	Some but not enough	Some but not enough	Some but not enough	Some but not enough	Some but not enough	WADA (Weekly Academic Day Activities), Leadership Electives or Selective, Lectures, workshops, seminars	Leadership Electives or Selective	Leadership Mentors or Coaches, Teaching Junior Learners (with training), Leadership Course	Leadership Mentors or Coaches
25	Male	R1	KAAUH	No	No	Agree	Agree	Natural	Agree	Agree	Agree	None and more desired	None and more desired	Just right	None and more desired	None and more desired	None and more desired	Some but not enough	None and more desired	None and more desired	None and more desired	None and more desired	None and more desired	None and more desired	Some but not enough	Just right	Just right	Just right	Just right	Just right	Just right	Just right	Just right	Just right	Just right	WADA (Weekly Academic Day Activities), Leadership Electives or Selective, Lectures, workshops, seminars	Leadership Electives or Selective	Leadership Mentors or Coaches, Teaching Junior Learners (with training), Leadership Course	Leadership Mentors or Coaches
25	Male	R2	KKUH	No	No	Agree	Agree	Natural	Agree	Agree	Agree	Some but not enough	Some but not enough	Some but not enough	Some but not enough	Some but not enough	Some but not enough	Some but not enough	Some but not enough	Some but not enough	Some but not enough	Some but not enough	Some but not enough	Some but not enough	None and more desired	None and more desired	None and more desired	None and more desired	None and more desired	None and more desired	None and more desired	None and more desired	None and more desired	None and more desired	None and more desired	WADA (Weekly Academic Day Activities), Leadership Electives or Selective, Lectures, workshops, seminars	Leadership Electives or Selective	Leadership Mentors or Coaches, Teaching Junior Learners (with training), Leadership Course	Leadership Mentors or Coaches
29	Female	R3	PSMMC	No	No	Agree	Agree	Natural	Agree	Agree	Agree	Some but not enough	None and more desired	Some but not enough	None and more desired	Some but not enough	None and more desired	Some but not enough	None and more desired	Some but not enough	None and more desired	Some but not enough	None and more desired	Some but not enough	None and more desired	Some but not enough	None and more desired	Some but not enough	None and more desired	Some but not enough	None and more desired	None and more desired	None and more desired	None and more desired	Some but not enough	WADA (Weekly Academic Day Activities), Leadership Electives or Selective, Lectures, workshops, seminars	Leadership Electives or Selective	Leadership Mentors or Coaches, Teaching Junior Learners (with training), Leadership Course	Leadership Mentors or Coaches
29	Male	R4	KFSHRC	No	No	Agree	Agree	Natural	Agree	Agree	Agree	Just right	Just right	Just right	None and more desired	None and more desired	None and more desired	None and more desired	Some but not enough	Just right	Some but not enough	Some but not enough	Some but not enough	Some but not enough	Some but not enough	Some but not enough	Some but not enough	Some but not enough	Some but not enough	Some but not enough	Some but not enough	Some but not enough	Some but not enough	Some but not enough	Some but not enough	WADA (Weekly Academic Day Activities), Leadership Electives or Selective, Lectures, workshops, seminars	Leadership Electives or Selective	Leadership Mentors or Coaches, Teaching Junior Learners (with training), Leadership Course	Leadership Mentors or Coaches
27	Male	R3	Cluster 1	No	No	Agree	Agree	Natural	Agree	Agree	Agree	None and more desired	None and more desired	None and more desired	None and more desired	Some but not enough	Some but not enough	Some but not enough	Just right	Just right	Just right	Some but not enough	Some but not enough	Some but not enough	Just right	None and more desired	None and more desired	Some but not enough	Some but not enough	Just right	Just right	Some but not enough	None and more desired	Some but not enough	None and more desired	WADA (Weekly Academic Day Activities), Leadership Electives or Selective, Lectures, workshops, seminars	Leadership Electives or Selective	Leadership Mentors or Coaches, Teaching Junior Learners (with training), Leadership Course	Leadership Mentors or Coaches
29	Female	R4	Cluster 2	No	No	Agree	Agree	Natural	Agree	Agree	Agree	Some but not enough	Some but not enough	Some but not enough	Some but not enough	Some but not enough	Some but not enough	Some but not enough	Some but not enough	Some but not enough	None and more desired	None and more desired	None and more desired	None and more desired	None and more desired	None and more desired	None and more desired	None and more desired	None and more desired	None and more desired	None and more desired	None and more desired	None and more desired	None and more desired	None and more desired	WADA (Weekly Academic Day Activities), Leadership Electives or Selective, Lectures, workshops, seminars	Leadership Electives or Selective	Leadership Mentors or Coaches, Teaching Junior Learners (with training), Leadership Course	Leadership Mentors or Coaches
27	Female	R2	KFSHRC	No	No	Agree	Agree	Natural	Agree	Agree	Agree	Just right	Some but not enough	Some but not enough	Some but not enough	Some but not enough	Some but not enough	None and more desired	Some but not enough	None and more desired	Some but not enough	Some but not enough	Just right	Some but not enough	Some but not enough	None and more desired	None and more desired	Some but not enough	Some but not enough	Just right	None and more desired	Just right	Some but not enough	Some but not enough	None and more desired	WADA (Weekly Academic Day Activities), Leadership Electives or Selective, Lectures, workshops, seminars	Leadership Electives or Selective	Leadership Mentors or Coaches, Teaching Junior Learners (with training), Leadership Course	Leadership Mentors or Coaches
24	Male	R1	PSMMC	No	No	Agree	Agree	Natural	Agree	Agree	Agree	None and more desired	Just right	Just right	Just right	Just right	Just right	Just right	Some but not enough	Some but not enough	Some but not enough	Some but not enough	Some but not enough	Some but not enough	Some but not enough	Some but not enough	Some but not enough	Some but not enough	None and more desired	None and more desired	None and more desired	None and more desired	None and more desired	None and more desired	None and more desired	WADA (Weekly Academic Day Activities), Leadership Electives or Selective, Lectures, workshops, seminars	Leadership Electives or Selective	Leadership Mentors or Coaches, Teaching Junior Learners (with training), Leadership Course	Leadership Mentors or Coaches
25	Female	R1	NGHA	No	No	Agree	Agree	Natural	Agree	Agree	Agree	None and more desired	None and more desired	None and more desired	None and more desired	None and more desired	None and more desired	Some but not enough	Some but not enough	Some but not enough	Some but not enough	Some but not enough	Some but not enough	Some but not enough	Some but not enough	Just right	Just right	Just right	Just right	Just right	Just right	Just right	Some but not enough	Some but not enough	Some but not enough	WADA (Weekly Academic Day Activities), Leadership Electives or Selective, Lectures, workshops, seminars	Leadership Electives or Selective	Leadership Mentors or Coaches, Teaching Junior Learners (with training), Leadership Course	Leadership Mentors or Coaches
27	Male	R2	NGHA	No	No	Agree	Agree	Natural	Agree	Agree	Agree	Some but not enough	Some but not enough	Some but not enough	Some but not enough	Some but not enough	Some but not enough	Some but not enough	Some but not enough	Some but not enough	Some but not enough	Some but not enough	Some but not enough	Some but not enough	Some but not enough	Some but not enough	Some but not enough	Some but not enough	Some but not enough	Some but not enough	Some but not enough	Some but not enough	Just right	Just right	Just right	WADA (Weekly Academic Day Activities), Leadership Electives or Selective, Lectures, workshops, seminars	Leadership Electives or Selective	Leadership Mentors or Coaches, Teaching Junior Learners (with training), Leadership Course	Leadership Mentors or Coaches
28	Male	R3	NGHA	No	No	Agree	Agree	Natural	Agree	Agree	Agree	None and more desired	Just right	Some but not enough	None and more desired	Just right	Some but not enough	None and more desired	None and more desired	Some but not enough	Some but not enough	Just right	Just right	None and more desired	Some but not enough	None and more desired	None and more desired	None and more desired	None and more desired	None and more desired	None and more desired	None and more desired	None and more desired	None and more desired	None and more desired	WADA (Weekly Academic Day Activities), Leadership Electives or Selective, Lectures, workshops, seminars	Leadership Electives or Selective	Leadership Mentors or Coaches, Teaching Junior Learners (with training), Leadership Course	Leadership Mentors or Coaches
29	Male	R4	NGHA	No	No	Agree	Agree	Natural	Agree	Agree	Agree	None and more desired	None and more desired	None and more desired	None and more desired	None and more desired	None and more desired	None and more desired	Some but not enough	Some but not enough	Some but not enough	Some but not enough	Some but not enough	Some but not enough	Some but not enough	Some but not enough	Some but not enough	Some but not enough	Some but not enough	Some but not enough	Some but not enough	Some but not enough	Some but not enough	Some but not enough	Some but not enough	WADA (Weekly Academic Day Activities), Leadership Electives or Selective, Lectures, workshops, seminars	Leadership Electives or Selective	Leadership Mentors or Coaches	Leadership Course
27	Male	R3	NGHA	No	No	Agree	Agree	Natural	Agree	Agree	Agree	Some but not enough	Some but not enough	Some but not enough	Some but not enough	Some but not enough	Some but not enough	Some but not enough	None and more desired	Some but not enough	None and more desired	None and more desired	Just right	Just right	Some but not enough	Some but not enough	Some but not enough	Just right	None and more desired	None and more desired	Some but not enough	Some but not enough	Some but not enough	Some but not enough	Some but not enough	WADA (Weekly Academic Day Activities), Leadership Electives or Selective, Lectures, workshops, seminars	Leadership Electives or Selective	Leadership Mentors or Coaches, Teaching Junior Learners (with training), Leadership Course	Leadership Mentors or Coaches
26	Male	R2	NGHA	No	No	Agree	Agree	Natural	Agree	Agree	Agree	Some but not enough	Some but not enough	Some but not enough	Some but not enough	None and more desired	None and more desired	None and more desired	Just right	Just right	Just right	Just right	Just right	Some but not enough	Some but not enough	Some but not enough	Some but not enough	Some but not enough	Some but not enough	Some but not enough	Some but not enough	Some but not enough	Some but not enough	Some but not enough	Just right	WADA (Weekly Academic Day Activities), Leadership Electives or Selective, Lectures, workshops, seminars	Leadership Electives or Selective	Leadership Mentors or Coaches, Teaching Junior Learners (with training), Leadership Course	Leadership Mentors or Coaches
28	Female	R4	SFH	No	No	Agree	Agree	Natural	Agree	Agree	Agree	None and more desired	None and more desired	None and more desired	None and more desired	Some but not enough	Some but not enough	Some but not enough	Some but not enough	Some but not enough	Some but not enough	Some but not enough	Some but not enough	None and more desired	Just right	Some but not enough	Just right	Just right	Some but not enough	Just right	Some but not enough	Just right	Some but not enough	Some but not enough	Some but not enough	WADA (Weekly Academic Day Activities), Leadership Electives or Selective, Lectures, workshops, seminars	Leadership Electives or Selective	Leadership Mentors or Coaches, Teaching Junior Learners (with training), Leadership Course	Leadership Mentors or Coaches
25	Male	R1	SFH	No	No	Agree	Agree	Natural	Agree	Agree	Agree	None and more desired	Some but not enough	None and more desired	Some but not enough	Just right	Just right	Just right	Some but not enough	Some but not enough	Some but not enough	Some but not enough	Some but not enough	Some but not enough	Some but not enough	Some but not enough	Some but not enough	Some but not enough	Some but not enough	None and more desired	None and more desired	None and more desired	None and more desired	Just right	Just right	WADA (Weekly Academic Day Activities), Leadership Electives or Selective, Lectures, workshops, seminars	Leadership Electives or Selective	Leadership Mentors or Coaches, Teaching Junior Learners (with training), Leadership Course	Leadership Mentors or Coaches
28	Female	R3	KAAUH	No	No	Agree	Agree	Natural	Agree	Agree	Agree	Some but not enough	None and more desired	Some but not enough	Some but not enough	None and more desired	Just right	Some but not enough	None and more desired	Some but not enough	Some but not enough	Some but not enough	Some but not enough	Some but not enough	Some but not enough	Some but not enough	Some but not enough	Some but not enough	Some but not enough	Some but not enough	Some but not enough	Some but not enough	Some but not enough	Some but not enough	None and more desired	WADA (Weekly Academic Day Activities), Leadership Electives or Selective, Lectures, workshops, seminars	Leadership Electives or Selective	Leadership Mentors or Coaches, Teaching Junior Learners (with training), Leadership Course	Leadership Mentors or Coaches
28	Male	R2	KAAUH	No	No	Agree	Agree	Natural	Agree	Agree	Agree	Some but not enough	Some but not enough	Some but not enough	Some but not enough	None and more desired	Just right	None and more desired	Just right	None and more desired	Just right	Just right	Just right	None and more desired	None and more desired	None and more desired	Some but not enough	None and more desired	Just right	None and more desired	Just right	Some but not enough	Some but not enough	Some but not enough	Some but not enough	WADA (Weekly Academic Day Activities), Leadership Electives or Selective, Lectures, workshops, seminars	Leadership Electives or Selective	Leadership Mentors or Coaches, Teaching Junior Learners (with training), Leadership Course	Leadership Mentors or Coaches
26	Male	R1	Cluster 1	No	No	Agree	Agree	Natural	Agree	Agree	Agree	None and more desired	None and more desired	None and more desired	None and more desired	None and more desired	Some but not enough	Some but not enough	Some but not enough	Some but not enough	Some but not enough	Some but not enough	Some but not enough	Just right	Just right	None and more desired	None and more desired	Some but not enough	Some but not enough	Just right	Some but not enough	Some but not enough	Some but not enough	Some but not enough	Some but not enough	WADA (Weekly Academic Day Activities), Leadership Electives or Selective, Lectures, workshops, seminars	Leadership Electives or Selective	Leadership Mentors or Coaches, Teaching Junior Learners (with training), Leadership Course	Leadership Mentors or Coaches
26	Female	R2	Cluster 1	No	No	Agree	Agree	Natural	Agree	Agree	Agree	None and more desired	Some but not enough	Some but not enough	Some but not enough	Some but not enough	Some but not enough	Some but not enough	Some but not enough	None and more desired	Just right	None and more desired	Just right	None and more desired	None and more desired	None and more desired	Some but not enough	None and more desired	Some but not enough	None and more desired	Just right	Just right	Just right	Just right	Just right	WADA (Weekly Academic Day Activities), Leadership Electives or Selective, Lectures, workshops, seminars	Leadership Electives or Selective	Leadership Mentors or Coaches, Teaching Junior Learners (with training), Leadership Course	Leadership Mentors or Coaches
27	Male	R3	Cluster 1	No	No	Agree	Agree	Natural	Agree	Agree	Agree	Some but not enough	Some but not enough	Some but not enough	Some but not enough	Some but not enough	Some but not enough	Some but not enough	None and more desired	Just right	Just right	Just right	None and more desired	None and more desired	None and more desired	Just right	Just right	Some but not enough	Some but not enough	Just right	Just right	Just right	Just right	Just right	Just right	WADA (Weekly Academic Day Activities), Leadership Electives or Selective, Lectures, workshops, seminars	Leadership Electives or Selective	Leadership Mentors or Coaches, Teaching Junior Learners (with training), Leadership Course	Leadership Mentors or Coaches
30	Female	R4	Cluster 1	No	No	Agree	Agree	Natural	Agree	Agree	Agree	Some but not enough	Some but not enough	Some but not enough	Some but not enough	Some but not enough	Some but not enough	Just right	Just right	Just right	Just right	Just right	None and more desired	None and more desired	None and more desired	Some but not enough	None and more desired	Some but not enough	Just right	Just right	None and more desired	Just right	Some but not enough	None and more desired	Some but not enough	WADA (Weekly Academic Day Activities), Leadership Electives or Selective, Lectures, workshops, seminars	Leadership Electives or Selective	Leadership Mentors or Coaches, Teaching Junior Learners (with training), Leadership Course	Leadership Mentors or Coaches
28	Male	R4	Cluster 1	No	No	Agree	Agree	Natural	Agree	Agree	Agree	Some but not enough	Some but not enough	Some but not enough	Just right	None and more desired	None and more desired	Just right	Just right	Some but not enough	Some but not enough	Some but not enough	Some but not enough	Some but not enough	Some but not enough	Some but not enough	Some but not enough	Just right	None and more desired	Some but not enough	None and more desired	None and more desired	None and more desired	None and more desired	Some but not enough	WADA (Weekly Academic Day Activities), Leadership Electives or Selective, Lectures, workshops, seminars	Leadership Electives or Selective	Leadership Mentors or Coaches, Teaching Junior Learners (with training), Leadership Course	Leadership Mentors or Coaches
26	Male	R1	Cluster 2	No	No	Agree	Agree	Natural	Agree	Agree	Agree	Some but not enough	Some but not enough	Some but not enough	Some but not enough	Some but not enough	Some but not enough	Some but not enough	Just right	Just right	Just right	None and more desired	Some but not enough	Some but not enough	Some but not enough	Some but not enough	Some but not enough	Some but not enough	None and more desired	Just right	Some but not enough	None and more desired	Just right	Some but not enough	Some but not enough	WADA (Weekly Academic Day Activities), Leadership Electives or Selective, Lectures, workshops, seminars	Leadership Electives or Selective	Leadership Mentors or Coaches, Teaching Junior Learners (with training), Leadership Course	Leadership Mentors or Coaches
25	Male	R2	Cluster 2	No	No	Agree	Agree	Natural	Agree	Agree	Agree	Some but not enough	Some but not enough	Just right	None and more desired	Some but not enough	Some but not enough	Some but not enough	Some but not enough	Some but not enough	Some but not enough	Some but not enough	Just right	Some but not enough	Some but not enough	None and more desired	Just right	Some but not enough	Just right	None and more desired	Some but not enough	Some but not enough	Just right	Just right	Some but not enough	WADA (Weekly Academic Day Activities), Leadership Electives or Selective, Lectures, workshops, seminars	Leadership Electives or Selective	Leadership Mentors or Coaches, Teaching Junior Learners (with training), Leadership Course	Leadership Mentors or Coaches
27	Female	R3	Cluster 2	No	No	Agree	Agree	Natural	Agree	Agree	Agree	Just right	Just right	Some but not enough	Some but not enough	Some but not enough	Some but not enough	Some but not enough	Some but not enough	Just right	Some but not enough	Some but not enough	None and more desired	None and more desired	Some but not enough	Some but not enough	Just right	Some but not enough	None and more desired	Some but not enough	None and more desired	Just right	Some but not enough	Some but not enough	Some but not enough	WADA (Weekly Academic Day Activities), Leadership Electives or Selective, Lectures, workshops, seminars	Leadership Electives or Selective	Leadership Mentors or Coaches, Teaching Junior Learners (with training), Leadership Course	Leadership Mentors or Coaches
29	Male	R4	Cluster 2	No	No	Agree	Agree	Natural	Agree	Agree	Agree	Some but not enough	Some but not enough	None and more desired	None and more desired	None and more desired	Just right	Just right	Just right	Just right	Some but not enough	None and more desired	Some but not enough	Some but not enough	None and more desired	None and more desired	Just right	Some but not enough	None and more desired	Some but not enough	Some but not enough	None and more desired	Just right	None and more desired	None and more desired	WADA (Weekly Academic Day Activities), Leadership Electives or Selective, Lectures, workshops, seminars	Leadership Electives or Selective	Leadership Mentors or Coaches, Teaching Junior Learners (with training), Leadership Course	Leadership Mentors or Coaches
25	Male	R1	Cluster 1	No	No	Agree	Agree	Natural	Agree	Agree	Agree	None and more desired	Just right	Some but not enough	Some but not enough	Some but not enough	Some but not enough	Some but not enough	Some but not enough	None and more desired	Just right	Just right	Some but not enough	Some but not enough	Some but not enough	Just right	None and more desired	None and more desired	None and more desired	None and more desired	None and more desired	Just right	None and more desired	Some but not enough	Some but not enough	WADA (Weekly Academic Day Activities), Leadership Electives or Selective, Lectures, workshops, seminars	Leadership Electives or Selective	Leadership Mentors or Coaches, Teaching Junior Learners (with training), Leadership Course	Leadership Mentors or Coaches
26	Male	R2	Cluster 2	No	No	Agree	Agree	Natural	Agree	Agree	Agree	None and more desired	None and more desired	Some but not enough	Just right	Just right	Some but not enough	Just right	Some but not enough	Some but not enough	Some but not enough	Just right	Some but not enough	None and more desired	Some but not enough	None and more desired	Just right	None and more desired	Just right	None and more desired	None and more desired	Some but not enough	Some but not enough	Some but not enough	Just right	WADA (Weekly Academic Day Activities), Leadership Electives or Selective, Lectures, workshops, seminars	Leadership Electives or Selective	Leadership Mentors or Coaches, Teaching Junior Learners (with training), Leadership Course	Leadership Mentors or Coaches
28	Female	R3	Cluster 1	No	No	Agree	Agree	Natural	Agree	Agree	Agree	Just right	Just right	Some but not enough	Some but not enough	Some but not enough	Some but not enough	None and more desired	None and more desired	Just right	Just right	Just right	Some but not enough	None and more desired	None and more desired	Some but not enough	Just right	Just right	Just right	Some but not enough	Some but not enough	None and more desired	Just right	None and more desired	None and more desired	WADA (Weekly Academic Day Activities), Leadership Electives or Selective, Lectures, workshops, seminars	Leadership Electives or Selective	Leadership Mentors or Coaches, Teaching Junior Learners (with training), Leadership Course	Leadership Mentors or Coaches
29	Male	R4	Cluster 1	No	No	Agree	Agree	Natural	Agree	Agree	Agree	Some but not enough	Some but not enough	Some but not enough	Some but not enough	Some but not enough	Just right	Just right	Some but not enough	Some but not enough	Some but not enough	Some but not enough	None and more desired	Some but not enough	Some but not enough	Some but not enough	Some but not enough	Just right	Just right	Some but not enough	Some but not enough	Some but not enough	Some but not enough	Some but not enough	None and more desired	WADA (Weekly Academic Day Activities), Leadership Electives or Selective, Lectures, workshops, seminars	Leadership Electives or Selective	Leadership Mentors or Coaches, Teaching Junior Learners (with training), Leadership Course	Leadership Mentors or Coaches
27	Male	R3	Cluster 1	No	No	Agree	Agree	Natural	Agree	Agree	Agree	Just right	Some but not enough	Some but not enough	None and more desired	None and more desired	Some but not enough	Some but not enough	None and more desired	Just right	Some but not enough	None and more desired	None and more desired	Some but not enough	Just right	Some but not enough	None and more desired	Some but not enough	None and more desired	Just right	Just right	Some but not enough	Some but not enough	Just right	Just right	WADA (Weekly Academic Day Activities), Leadership Electives or Selective, Lectures, workshops, seminars	Leadership Electives or Selective	Leadership Mentors or Coaches, Teaching Junior Learners (with training), Leadership Course	Leadership Mentors or Coaches
26	Female	R2	Cluster 2	No	No	Agree	Agree	Natural	Agree	Agree	Agree	Some but not enough	None and more desired	Some but not enough	Just right	Just right	None and more desired	None and more desired	Some but not enough	Just right	Just right	Some but not enough	None and more desired	None and more desired	None and more desired	Some but not enough	Some but not enough	Just right	Just right	Some but not enough	None and more desired	Some but not enough	Just right	None and more desired	None and more desired	WADA (Weekly Academic Day Activities), Leadership Electives or Selective, Lectures, workshops, seminars	Leadership Electives or Selective	Leadership Mentors or Coaches, Teaching Junior Learners (with training), Leadership Course	Leadership Mentors or Coaches
26	Male	R1	Cluster 2	No	No	Agree	Agree	Natural	Agree	Agree	Agree	Just right	Just right	Just right	Just right	Just right	Just right	Some but not enough	Some but not enough	Just right	Just right	Just right	Some but not enough	Some but not enough	Some but not enough	Some but not enough	Just right	Just right	Just right	Just right	Some but not enough	Just right	Some but not enough	Just right	Just right	WADA (Weekly Academic Day Activities), Leadership Electives or Selective, Lectures, workshops, seminars	Leadership Electives or Selective	Community Service Projects, Teaching Junior Learners (with training), Leadership Course	Leadership Course
26	Female	R1	Cluster 2	No	No	Agree	Agree	Agree	Agree	Agree	Agree	Just right	Just right	Just right	Just right	Just right	Just right	Just right	Just right	Just right	Just right	Just right	Just right	Just right	Just right	Just right	Just right	Just right	Just right	Just right	Just right	Just right	Just right	Just right	Just right	WADA (Weekly Academic Day Activities), Lectures, workshops, seminars, Leadership Enrichment Experience	Lectures, workshops, seminars	Teaching Junior Learners (with training), Leadership-specific Components within Clinical and Other Evaluations, Leadership Course	Leadership Course
26	Female	R1	Cluster 2	No	No	Agree	Agree	Agree	Agree	Agree	Agree	Some but not enough	Some but not enough	Just right	Just right	Some but not enough	Some but not enough	Just right	Some but not enough	Some but not enough	Just right	Just right	Some but not enough	Some but not enough	Some but not enough	Some but not enough	Some but not enough	Some but not enough	Some but not enough	Just right	Some but not enough	Some but not enough	Some but not enough	Just right	Some but not enough	WADA (Weekly Academic Day Activities), Leadership Electives or Selective, Lectures, workshops, seminars	WADA (Weekly Academic Day Activities)	Leadership Mentors or Coaches, Teaching Junior Learners (with training), Leadership-specific Components within Clinical and Other Evaluations	Leadership Mentors or Coaches
26	Female	R1	Cluster 2	No	No	Agree	Agree	Agree	Agree	Agree	Agree	Just right	Just right	Just right	Just right	Just right	Just right	Just right	Just right	Just right	Just right	Just right	Just right	Just right	Just right	Just right	Just right	Just right	Just right	Just right	Just right	Just right	Just right	Just right	Just right	WADA (Weekly Academic Day Activities), Leadership Electives or Selective, Lectures, workshops, seminars	WADA (Weekly Academic Day Activities)	Leadership Mentors or Coaches, Teaching Junior Learners (with training), Leadership Course	Teaching Junior Learners (with training)
26	Female	R1	Cluster 2	No	No	Agree	Agree	Agree	Agree	Agree	Agree	Just right	Some but not enough	Just right	Just right	Some but not enough	Just right	Just right	Just right	Some but not enough	Just right	Just right	Some but not enough	Some but not enough	Just right	Some but not enough	Some but not enough	Some but not enough	Some but not enough	Just right	Some but not enough	Just right	Just right	Just right	Just right	WADA (Weekly Academic Day Activities), Leadership Electives or Selective, Lectures, workshops, seminars	WADA (Weekly Academic Day Activities)	Leadership Mentors or Coaches, Teaching Junior Learners (with training), Leadership-specific Components within Clinical and Other Evaluations	Teaching Junior Learners (with training)
27	Male	R2	Cluster 2	No	No	Agree	Agree	Agree	Agree	Agree	Agree	Just right	Just right	Just right	Just right	Some but not enough	Just right	Just right	Just right	Just right	Just right	Just right	Just right	Some but not enough	Just right	Just right	Some but not enough	Just right	Just right	Just right	Just right	Just right	Just right	Just right	Just right	WADA (Weekly Academic Day Activities), Leadership Electives or Selective, Leadership Enrichment Experience	Leadership Enrichment Experience	Teaching Junior Learners (with training), Leadership-specific Components within Clinical and Other Evaluations, Academic Projects, Leadership Course	Teaching Junior Learners (with training)
27	Female	R2	Cluster 2	No	No	Agree	Agree	Agree	Agree	Agree	Agree	Just right	Just right	Just right	Just right	Some but not enough	Just right	Just right	Just right	Some but not enough	Just right	Just right	Just right	Some but not enough	Just right	Just right	Some but not enough	Just right	Just right	Just right	Just right	Just right	Just right	Just right	Just right	Behavioural Sciences, Leadership Electives or Selective, Lectures, workshops, seminars	Leadership Electives or Selective	Leadership Mentors or Coaches, Community Service Projects, Leadership Course	Leadership Course
28	Female	R3	Cluster 2	No	No	Agree	Agree	Agree	Agree	Agree	Agree	Just right	Just right	Just right	Just right	Just right	Just right	Just right	Just right	Just right	Just right	Just right	Just right	Just right	Just right	Just right	Just right	Just right	Just right	Just right	Just right	Just right	Just right	Just right	Just right	WADA (Weekly Academic Day Activities), Leadership Electives or Selective, Lectures, workshops, seminars, Evidence Based Medicine (EBM)	Leadership Electives or Selective	Leadership Mentors or Coaches, Teaching Junior Learners (with training), Leadership Course	Leadership Mentors or Coaches
28	Male	R3	Cluster 2	No	No	Agree	Agree	Agree	Agree	Agree	Agree	Just right	Just right	Just right	Just right	Just right	Just right	Just right	Just right	Just right	Just right	Just right	Just right	Just right	Just right	Just right	Just right	Just right	Just right	Just right	Just right	Just right	Just right	Just right	Just right	WADA (Weekly Academic Day Activities), Lectures, workshops, seminars, Leadership Enrichment Experience	WADA (Weekly Academic Day Activities)	Leadership Mentors or Coaches, Teaching Junior Learners (with training), Leadership-specific Components within Clinical and Other Evaluations, Academic Projects	Leadership Mentors or Coaches
27	Male	R2	Cluster 2	No	Yes	Agree	Agree	Agree	Agree	Agree	Agree	Just right	Just right	Just right	Too much	Just right	Too much	Just right	Just right	Just right	Just right	Just right	Just right	Just right	Too much	Just right	Just right	Just right	Just right	Just right	Just right	Just right	Just right	Just right	Just right	WADA (Weekly Academic Day Activities), Leadership Electives or Selective, Leadership Enrichment Experience, Evidence Based Medicine (EBM)	Evidence Based Medicine (EBM)	Leadership Mentors or Coaches, Teaching Junior Learners (with training), Academic Projects, Leadership Course	Leadership Course
28	Female	R3	Cluster 2	No	No	Agree	Agree	Agree	Agree	Agree	Agree	Just right	Just right	Just right	Just right	Just right	Just right	Just right	Just right	Just right	Just right	Just right	Just right	Just right	Just right	Just right	Just right	Just right	Just right	Just right	Just right	Just right	Just right	Just right	Just right	WADA (Weekly Academic Day Activities), Leadership Electives or Selective, Leadership Enrichment Experience	WADA (Weekly Academic Day Activities)	Teaching Junior Learners (with training), Leadership-specific Components within Clinical and Other Evaluations, Leadership Course	Teaching Junior Learners (with training)
29	Male	R4	Cluster 2	No	Yes	Agree	Agree	Agree	Agree	Agree	Agree	Just right	Just right	Just right	Just right	Just right	Just right	Just right	Just right	Just right	Just right	Just right	Just right	Just right	Just right	Just right	Some but not enough	Just right	Just right	Just right	Some but not enough	Just right	Just right	Just right	Some but not enough	WADA (Weekly Academic Day Activities), Leadership Electives or Selective, Lectures, workshops, seminars	Leadership Electives or Selective	Leadership Mentors or Coaches, Teaching Junior Learners (with training), Leadership Course	Leadership Course
28	Female	R3	Cluster 2	No	Yes	Agree	Agree	Agree	Agree	Agree	Agree	Just right	Just right	Just right	Just right	Some but not enough	Just right	Just right	Just right	Some but not enough	Just right	Just right	Some but not enough	Some but not enough	Just right	Just right	Some but not enough	Just right	Just right	Just right	Just right	Just right	Just right	Just right	Just right	WADA (Weekly Academic Day Activities), Leadership Electives or Selective, Lectures, workshops, seminars	Leadership Electives or Selective	Leadership Mentors or Coaches, Leadership-specific Components within Clinical and Other Evaluations, Leadership Course	Leadership Course
29	Male	R4	Cluster 2	No	Yes	Agree	Agree	Agree	Agree	Agree	Agree	Just right	Just right	Just right	Just right	Some but not enough	Just right	Just right	Just right	Just right	Just right	Just right	Just right	Some but not enough	Just right	Just right	Some but not enough	Some but not enough	Just right	Some but not enough	Some but not enough	Just right	Just right	Just right	Just right	Leadership Electives or Selective, Lectures, workshops, seminars, Leadership Enrichment Experience	Leadership Enrichment Experience	Leadership Mentors or Coaches, Teaching Junior Learners (with training), Leadership Course	Leadership Mentors or Coaches
29	Female	R4	Cluster 2	No	Yes	Agree	Agree	Agree	Agree	Agree	Agree	Just right	Just right	Just right	Just right	Some but not enough	Some but not enough	Just right	Just right	Some but not enough	Just right	Just right	Some but not enough	Some but not enough	Some but not enough	Some but not enough	Some but not enough	Some but not enough	Just right	Just right	None and more desired	Some but not enough	Some but not enough	Just right	Just right	Leadership Electives or Selective, Lectures, workshops, seminars, Evidence Based Medicine (EBM)	Leadership Electives or Selective	Teaching Junior Learners (with training), Leadership-specific Components within Clinical and Other Evaluations, Leadership Course	Leadership Course
28	Female	R3	Cluster 2	Yes	Yes	Agree	Agree	Agree	Agree	Agree	Agree	Just right	Some but not enough	Just right	Just right	Just right	Just right	Just right	Just right	Just right	Just right	Just right	Just right	Just right	Just right	Just right	Just right	Just right	Just right	Just right	Just right	Just right	Just right	Just right	Just right	WADA (Weekly Academic Day Activities), Leadership Electives or Selective, Leadership Enrichment Experience	Leadership Enrichment Experience	Leadership Mentors or Coaches, Teaching Junior Learners (with training), Leadership Course	Leadership Mentors or Coaches
26	Male	R1	Cluster 2	No	No	Agree	Agree	Natural	Agree	Agree	Natural	Just right	Just right	Some but not enough	Some but not enough	Some but not enough	Just right	Some but not enough	Some but not enough	Some but not enough	Just right	Just right	Some but not enough	Some but not enough	Just right	Some but not enough	Some but not enough	Some but not enough	Just right	Just right	Some but not enough	Just right	Just right	Just right	Just right	WADA (Weekly Academic Day Activities), Leadership Electives or Selective, Lectures, workshops, seminars	WADA (Weekly Academic Day Activities)	Leadership Mentors or Coaches, Teaching Junior Learners (with training), Leadership Course	Leadership Mentors or Coaches
27	Male	R2	Cluster 2	No	No	Agree	Agree	Agree	Agree	Agree	Agree	Just right	Just right	Just right	Just right	Some but not enough	Just right	Some but not enough	Just right	Some but not enough	Just right	Just right	Some but not enough	Some but not enough	Just right	Some but not enough	Some but not enough	Some but not enough	Just right	Some but not enough	Some but not enough	Some but not enough	Some but not enough	Just right	Some but not enough	WADA (Weekly Academic Day Activities), Leadership Electives or Selective, Lectures, workshops, seminars	Lectures, workshops, seminars	Leadership Mentors or Coaches, Teaching Junior Learners (with training), Leadership Course	Teaching Junior Learners (with training)
28	Female	R3	Cluster 1	No	No	Agree	Agree	Natural	Agree	Agree	Agree	Just right	Just right	Some but not enough	Some but not enough	Some but not enough	Some but not enough	None and more desired	None and more desired	Just right	Just right	Just right	Some but not enough	None and more desired	None and more desired	Some but not enough	Just right	Just right	Just right	Some but not enough	Some but not enough	None and more desired	Just right	None and more desired	None and more desired	WADA (Weekly Academic Day Activities), Leadership Electives or Selective, Lectures, workshops, seminars	Leadership Electives or Selective	Leadership Mentors or Coaches, Teaching Junior Learners (with training), Leadership Course	Leadership Mentors or Coaches
29	Male	R4	Cluster 1	No	No	Agree	Agree	Natural	Agree	Agree	Agree	Some but not enough	Some but not enough	Some but not enough	Some but not enough	Some but not enough	Just right	Just right	Some but not enough	Some but not enough	Some but not enough	Some but not enough	None and more desired	Some but not enough	Some but not enough	Some but not enough	Some but not enough	Just right	Just right	Some but not enough	Some but not enough	Some but not enough	Some but not enough	Some but not enough	None and more desired	WADA (Weekly Academic Day Activities), Leadership Electives or Selective, Lectures, workshops, seminars	Leadership Electives or Selective	Leadership Mentors or Coaches, Teaching Junior Learners (with training), Leadership Course	Leadership Mentors or Coaches
